# Supplementary material for: Rare Amyloid Precursor Protein Point Mutations Recapitulate Worldwide Migration and Admixture in Healthy Individuals: Implications for the Study of Neurodegeneration
Source: Int J Mol Sci. 2022 Dec 14;23(24):15871. doi: 10.3390/ijms232415871 (PMC9781461; doi:10.3390/ijms232415871)
Supplement: Supplementary file 1 [file ijms-23-15871-s001.zip]

Archive with 1 entries (1 files):
- ijms-2049902-supplementary.xlsx
