# Supplementary material for: Rare Amyloid Precursor Protein Point Mutations Recapitulate Worldwide Migration and Admixture in Healthy Individuals: Implications for the Study of Neurodegeneration
Source: Int J Mol Sci. 2022 Dec 14;23(24):15871. doi: 10.3390/ijms232415871 (PMC9781461; doi:10.3390/ijms232415871)
Supplement: Supplementary file 1 [file ijms-23-15871-s001.zip › ijms-2049902-supplementary.xlsx]

## Sheet: S1
Supplementary Table S1: APP point mutations recovered from the ALZforum database.
Protein mutation	Alternative name	Location	Recorded codon change	dbSNP_ID	Position (GRCh37/hg19)	Notes
c.*372 A>G		3' UTR	Non-coding region	rs187940037	27253609	Detected in the 1KGP dataset in the present study.
c.*18 C>T		3' UTR	Non-coding region	rs201729239	27253963
H733P		Exon 17	CAT to CCT	rs1555889054	27264047
K724N	(Belgian)	Exon 17	AAG to AAC	rs63750151	27264073
L723P	(Australian)	Exon 17	CTG to CCG	rs63751122	27264077
M722K		Exon 17	ATG to AAG	NA	27264080
T719N		Exon 17	ACC to AAC	rs2037712098	27264089
T719P		Exon 17	ACC to CCC	NA	27264090
V717G		Exon 17	GTC to GGC	rs63749964	27264095
V717I	(London)	Exon 17	GTC to ATC	rs63750264	27264096
V717L		Exon 17	GTC to CTC	rs63750264	27264096
V717F	(Indiana)	Exon 17	GTC to TTC	rs63750264	27264096
I716I		Exon 17	ATC to ATA or ATT	rs145564988	27264097	Detected in the 1KGP dataset in the present study. Unreported by ALZforum.
I716M		Exon 17	ATC to ATG	rs145564988	27264097
I716T		Exon 17	ATC to ACC	rs63750851	27264098
I716V	(Florida)	Exon 17	ATC to GTC	rs63750399	27264099
I716F		Exon 17	ATC to TTC	rs63750399	27264099
V715A	(German)	Exon 17	GTG to GCG	rs63750868	27264101
V715M	(French)	Exon 17	GTG to ATG	rs63750734	27264102
T714I	(Austrian)	Exon 17	ACA to ATA	rs63750973	27264104
T714A	(Iranian)	Exon 17	ACA to GCA	rs63750643	27264105
A713V		Exon 17	GCG to GTG	rs1800557	27264107
A713T		Exon 17	GCG to ACG	rs63750066	27264108	Detected in the 1KGP dataset in the present study.
G709S		Exon 17	GGT to AGT	rs201269325	27264120
G708G		Exon 17	GGC to GGT	rs148888161	27264121	Detected in the 1KGP dataset in the present study.
L705V		Exon 17	CTC to GTC	rs63750921	27264132
V695M		Exon 17	GTG to ATG	rs2037718581	27264162
D694N	(Iowa)	Exon 17	GAT to AAT	rs63749810	27264165
E693G	(Arctic)	Exon 17	GAA to GGA	rs63751039	27264167
E693K	(Italian)	Exon 17	GAA to AAA	rs63750579	27264168
E693Q	(Dutch)	Exon 17	GAA to CAA	rs63750579	27264168
A692G	(Flemish)	Exon 17	GCA to GGA	rs63750671	27264170
L688V		Exon 16	TTG to GTG	rs2038156127	27269887
K687N		Exon 16	AAA to AAT	rs199820754	27269888
K687Q		Exon 16	AAA to CAA	NA	27269890
E682K	(Leuven)	Exon 16	GAA to AAA	rs1555890500	27269905
D678N	(Tottori)	Exon 16	GAC to AAC	rs63750064	27269917
D678H	(Taiwanese)	Exon 16	GAC to CAC	rs63750064	27269917
H677R	(English)	Exon 16	CAT to CGT	rs63749953	27269919
A673V		Exon 16	GCA to GTA	rs193922916	27269931
A673T	(Icelandic)	Exon 16	GCA to ACA	rs63750847	27269932
KM670/671NL	(Swedish)	Exon 16	AAG.ATG to AAT.CTG	rs281865161	27269938	Detected in the 1KGP dataset in the present study.
V669L	(Seoul)	Exon 16	GTG to CTG	rs1259157720	27269944
E665D		Exon 16	GAG to GAC	rs63750363	27269954
T663M		Exon 16	ACG to ATG	rs200260102	27269961
P620L		Exon 14	CCG to CTG	rs759926843	27284103
P620A		Exon 14	CCG to GCG	NA	27284104
S614G		Exon 14	AGC to GGC	rs112263157	27284122	Detected in the 1KGP dataset in the present study.
V604M		Exon 14	GTG to ATG	rs199887707	27284152	Detected in the 1KGP dataset in the present study.
T600M		Exon 14	ACG to ATG	rs200088099	27284163
E599K		Exon 14	GAA to AAA	rs140304729	27284167	Detected in the 1KGP dataset in the present study.
V562I		Exon 13	GTT to ATT	rs199586073	27326907
Y538H		Exon 13	TAT to CAT	rs779792929	27326979
A500T		Exon 12	GCA to ACA	rs201547994	27328030
K496Q		Exon 12	AAG to CAG	rs201384815	27328042
R486W		Exon 11	CGG to TGG	rs201085152	27347385
A479S		Exon 11	GCT to TCT	rs143794560	27347406
R468H		Exon 11	CGC to CAC	rs746164396	27347438
E380K		Exon 9	GAG to AAG	rs755703063	27354743
V340M		Exon 7	GTG to ATG	rs768499633	27372345
D332G		Exon 7	GAC to GGC	rs773998162	27372368
P299L		Exon 7	CCG to CTG	rs202074408	27372467
T297M		Exon 7	ACG to ATG	rs557227002	27372473
E296K		Exon 7	GAG to AAG	rs751737009	27372477
E246K		Exon 6	GAG to AAG	rs147485129	27394285
D244G		Exon 6	GAT to GGT	rs1347585131	27394290
D243N		Exon 6	GAT to AAT	rs750279232	27394294
A235V		Exon 6	GCT to GTT	rs139819006	27394317
A201V		Exon 5	GCG to GTG	rs149995579	27423376
S198P		Exon 5	TCT to CCT	rs145081708	27423386

## Sheet: S2
Supplementary Table S2: APP point mutations recovered in the 1KGP dataset.
Protein mutation	Alternative name	Location	Recorded codon change	dbSNP_ID	Position (GRCh37/hg19)	Individual	Population	Macroarea
c.*372 A>G		3' UTR	Non-coding region	rs187940037	27253609	HG01375 (F)	CLM	AMR
						NA11831 (M)	CEU	EUR
						HG00102 (F)	GBR	EUR
						HG01747 (M)	IBS	EUR
						NA21128 (M)	GIH	SAS
						HG03755 (M)	STU	SAS
I716I		Exon 17	ATC to ATA or ATT	rs145564988	27264097	HG02282 (F)	ACB	AFR
						NA19310 (F)	LWK	AFR
						NA19318 (M)	LWK	AFR
						NA19383 (M)	LWK	AFR
						NA19399 (F)	LWK	AFR
						NA19445 (F)	LWK	AFR
						NA19225 (F)	YRI	AFR
						NA19256 (M)	YRI	AFR
A713T		Exon 17	GCG to ACG	rs63750066	27264108	NA19658 (M)	MXL	AMR
G708G		Exon 17	GGC to GGT	rs148888161	27264121	HG02282 (F)	ACB	AFR
						NA19310 (F)	LWK	AFR
						NA19318 (M)	LWK	AFR
						NA19383 (M)	LWK	AFR
						NA19399 (F)	LWK	AFR
						NA19445 (F)	LWK	AFR
						NA19225 (F)	YRI	AFR
						NA19256 (M)	YRI	AFR
						HG02016 (F)	KHV	EAS
						NA07037 (F)	CEU	EUR
						HG00099 (F)	GBR	EUR
						HG01516 (F)	IBS	EUR
						HG01770 (F)	IBS	EUR
						HG04131 (M)	BEB	SAS
KM670/671NL	(Swedish)	Exon 16	AAG.ATG to AAT.CTG	rs281865161	27269938	NA12272 (M)	CEU	EUR
						NA12273 (F)	CEU	EUR
						HG00106 (F)	GBR	EUR
						HG00114 (M)	GBR	EUR
						HG00142 (M)	GBR	EUR
						HG00239 (F)	GBR	EUR
						NA20529 (F)	TSI	EUR
S614G		Exon 14	AGC to GGC	rs112263157	27284122	HG01889 (F)	ACB	AFR
						NA20318 (M)	ASW	AFR
						HG03120 (M)	ESN	AFR
						HG03157 (M)	ESN	AFR
						HG03168 (F)	ESN	AFR
						HG03267 (F)	ESN	AFR
						HG03511 (F)	ESN	AFR
						HG02716 (F)	GWD	AFR
						NA19030 (F)	LWK	AFR
						NA19327 (F)	LWK	AFR
						NA19397 (M)	LWK	AFR
						NA19434 (F)	LWK	AFR
						HG03084 (M)	MSL	AFR
						HG03052 (F)	MSL	AFR
						HG03476 (F)	MSL	AFR
						NA19107 (M)	YRI	AFR
						HG01498 (F)	CLM	AMR
						HG01936 (F)	PEL	AMR
						HG01200 (M)	PUR	AMR
V604M		Exon 14	GTG to ATG	rs199887707	27284152	NA19001 (F)	JPT	EAS
E599K		Exon 14	GAA to AAA	rs140304729	27284167	HG00183 (M)	FIN	EUR
						HG00325 (M)	FIN	EUR
						HG00339 (F)	FIN	EUR

## Sheet: S3
Supplementary Table S3: Pairwise segment sharing for mutation c.*372A>G.
ID1	Pop1	ID2	Pop2	Chromosome copy for ID1	Chromosome copy for ID2	# shared segments	Size of the segment surrounding the variant of interest (in bp)	Start	End	# SNPS	Normalization Score
HG00102	GBR	HG01747	IBS	Carrier	Carrier	1751	647254	26630631	27277885	14893	39.8522
HG00102	GBR	HG03755	STU	Carrier	Carrier	1855	556918	26720967	27277885	12949	37.7298
HG03755	STU	HG01747	IBS	Carrier	Carrier	1530	572931	26720967	27293898	13285	34.8278
NA21128	GIH	HG01747	IBS	Carrier	Carrier	1917	327031	26966867	27293898	8218	29.4239
NA21128	GIH	HG03755	STU	Carrier	Carrier	1577	362016	26966867	27328883	8994	26.5785
HG00102	GBR	NA21128	GIH	Carrier	Carrier	1714	311018	26966867	27277885	7882	23.1951
NA11831	CEU	NA21128	GIH	Carrier	Carrier	1821	113748	27251700	27365448	2788	9.8109
NA11831	CEU	HG03755	STU	Carrier	Carrier	1446	77183	27251700	27328883	1874	5.90484
NA11831	CEU	HG01747	IBS	Carrier	Carrier	1856	42198	27251700	27293898	1098	4.45822
NA11831	CEU	HG00102	GBR	Carrier	Carrier	1475	26185	27251700	27277885	762	2.19487
HG01375	CLM	HG03755	STU	Carrier	Carrier	2069	15435	27247588	27263023	471	2.00388
HG01375	CLM	NA21128	GIH	Carrier	Carrier	2014	15435	27247588	27263023	471	1.85616
HG01375	CLM	HG01747	IBS	Carrier	Carrier	1697	15435	27247588	27263023	471	1.63399
HG01375	CLM	HG00102	GBR	Carrier	Carrier	1426	15435	27247588	27263023	471	1.36604
NA11831	CEU	HG01375	CLM	Carrier	Carrier	1355	11323	27251700	27263023	353	0.879342
HG01375	CLM	HG01375	CLM	Carrier	Non-carrier	1741	11284	27251211	27262495	340	1.78
NA11831	CEU	HG01375	CLM	Carrier	Non-carrier	1636	10795	27251700	27262495	331	1.72546
HG01747	IBS	HG01747	IBS	Carrier	Non-carrier	2507	3054	27251086	27254140	80	0.592457
HG03755	STU	HG01747	IBS	Carrier	Non-carrier	2557	3054	27251086	27254140	80	0.579202
NA21128	GIH	HG03755	STU	Carrier	Non-carrier	2507	3054	27251086	27254140	80	0.559114
HG03755	STU	HG03755	STU	Carrier	Non-carrier	2548	3054	27251086	27254140	80	0.554213
HG01375	CLM	HG03755	STU	Carrier	Non-carrier	2603	3054	27251086	27254140	80	0.549409
NA21128	GIH	HG01747	IBS	Carrier	Non-carrier	2338	3054	27251086	27254140	80	0.532138
HG01375	CLM	HG01747	IBS	Carrier	Non-carrier	2198	3054	27251086	27254140	80	0.42715
NA11831	CEU	HG03755	STU	Carrier	Non-carrier	2568	2440	27251700	27254140	62	0.366564
HG00102	GBR	HG01747	IBS	Carrier	Non-carrier	2084	3054	27251086	27254140	80	0.359958
HG01375	CLM	HG00102	GBR	Carrier	Non-carrier	2021	3054	27251086	27254140	80	0.348871
NA21128	GIH	NA21128	GIH	Carrier	Non-carrier	1940	3054	27251086	27254140	80	0.321718
HG00102	GBR	HG03755	STU	Carrier	Non-carrier	2049	3054	27251086	27254140	80	0.32067
HG00102	GBR	NA21128	GIH	Carrier	Non-carrier	2060	3054	27251086	27254140	80	0.30858
HG01375	CLM	NA21128	GIH	Carrier	Non-carrier	1904	3054	27251086	27254140	80	0.285294
NA11831	CEU	NA11831	CEU	Carrier	Non-carrier	2230	2440	27251700	27254140	62	0.23143
NA11831	CEU	HG01747	IBS	Carrier	Non-carrier	2197	2440	27251700	27254140	62	0.218499
NA11831	CEU	HG00102	GBR	Carrier	Non-carrier	1788	2440	27251700	27254140	62	0.114322
NA11831	CEU	NA21128	GIH	Carrier	Non-carrier	1785	2440	27251700	27254140	62	0.1118
HG01375	CLM	HG01747	IBS	Non-carrier	Carrier	2064	11284	27251211	27262495	340	2.4131
HG01375	CLM	HG03755	STU	Non-carrier	Carrier	1944	11284	27251211	27262495	340	2.15818
HG01375	CLM	NA21128	GIH	Non-carrier	Carrier	1727	11284	27251211	27262495	340	1.78925
HG01375	CLM	HG00102	GBR	Non-carrier	Carrier	1269	11284	27251211	27262495	340	1.21034
NA11831	CEU	HG01375	CLM	Non-carrier	Carrier	2283	3054	27251086	27254140	80	0.456192
HG03755	STU	HG01747	IBS	Non-carrier	Carrier	2270	3054	27251086	27254140	80	0.444658
NA21128	GIH	HG01747	IBS	Non-carrier	Carrier	2063	3054	27251086	27254140	80	0.360247
HG00102	GBR	HG03755	STU	Non-carrier	Carrier	2018	3054	27251086	27254140	80	0.327991
HG00102	GBR	NA21128	GIH	Non-carrier	Carrier	1911	3054	27251086	27254140	80	0.311491
HG00102	GBR	HG01747	IBS	Non-carrier	Carrier	1932	3054	27251086	27254140	80	0.308694
NA11831	CEU	HG01747	IBS	Non-carrier	Carrier	2074	3054	27251086	27254140	80	0.293105
NA11831	CEU	HG00102	GBR	Non-carrier	Carrier	1877	3054	27251086	27254140	80	0.276079
NA11831	CEU	HG03755	STU	Non-carrier	Carrier	1948	3054	27251086	27254140	80	0.264821
NA11831	CEU	NA21128	GIH	Non-carrier	Carrier	1855	3054	27251086	27254140	80	0.246555
NA21128	GIH	HG03755	STU	Non-carrier	Carrier	1821	3054	27251086	27254140	80	0.243801
HG00102	GBR	HG00102	GBR	Non-carrier	Carrier	1703	3054	27251086	27254140	80	0.206688
HG03755	STU	HG01747	IBS	Non-carrier	Non-carrier	2289	49390	27216916	27266306	1417	16.4481
NA11831	CEU	HG03755	STU	Non-carrier	Non-carrier	2208	16863	27248388	27265251	512	5.79561
NA21128	GIH	HG03755	STU	Non-carrier	Non-carrier	2051	22657	27250543	27273200	685	5.60501
NA11831	CEU	NA21128	GIH	Non-carrier	Non-carrier	1671	14708	27250543	27265251	447	3.00794
NA21128	GIH	HG01747	IBS	Non-carrier	Non-carrier	1810	15763	27250543	27266306	474	2.88604
NA11831	CEU	HG01747	IBS	Non-carrier	Non-carrier	1495	16863	27248388	27265251	512	2.70944
HG00102	GBR	HG03755	STU	Non-carrier	Non-carrier	2272	3407	27250797	27254204	89	0.675852
HG00102	GBR	HG01747	IBS	Non-carrier	Non-carrier	2125	3407	27250797	27254204	89	0.547301
HG00102	GBR	NA21128	GIH	Non-carrier	Non-carrier	1975	3407	27250797	27254204	89	0.433812
NA11831	CEU	HG00102	GBR	Non-carrier	Non-carrier	2008	3407	27250797	27254204	89	0.420969
HG01375	CLM	HG03755	STU	Non-carrier	Non-carrier	2306	2929	27251211	27254140	71	0.367301
HG01375	CLM	HG01747	IBS	Non-carrier	Non-carrier	2293	2929	27251211	27254140	71	0.306585
NA11831	CEU	HG01375	CLM	Non-carrier	Non-carrier	2104	2929	27251211	27254140	71	0.247213
HG01375	CLM	HG00102	GBR	Non-carrier	Non-carrier	1920	2929	27251211	27254140	71	0.217543
HG01375	CLM	NA21128	GIH	Non-carrier	Non-carrier	1677	2929	27251211	27254140	71	0.138587

## Sheet: S4
Supplementary Table S4: Pairwise segment sharing for mutation I716I.
ID1	Pop1	ID2	Pop2	Chromosome copy for ID1	Chromosome copy for ID2	# shared segments	Size of the segment surrounding the variant of interest (in bp)	Start	End	#SNPS	Normalization Score
NA19310	LWK	NA19225	YRI	Carrier	Carrier	2495	76159	27238926	27315085	1911	12.6243
NA19445	LWK	NA19318	LWK	Carrier	Carrier	2936	18871	27253570	27272441	576	10.9593
NA19445	LWK	NA19310	LWK	Carrier	Carrier	3106	16949	27253224	27270173	525	10.7687
NA19318	LWK	NA19310	LWK	Carrier	Carrier	3008	16603	27253570	27270173	514	8.85919
NA19445	LWK	NA19256	YRI	Carrier	Carrier	3070	13582	27253224	27266806	415	8.72982
NA19318	LWK	NA19225	YRI	Carrier	Carrier	2923	16603	27253570	27270173	514	8.68213
NA19256	YRI	NA19225	YRI	Carrier	Carrier	2403	27880	27238926	27266806	819	6.63198
NA19318	LWK	NA19256	YRI	Carrier	Carrier	2922	13236	27253570	27266806	404	6.56138
NA19310	LWK	NA19256	YRI	Carrier	Carrier	1800	69756	27197050	27266806	2061	5.5802
NA19310	LWK	HG02282	ACB	Carrier	Carrier	3018	9660	27260513	27270173	289	5.30629
NA19318	LWK	HG02282	ACB	Carrier	Carrier	2702	9807	27260513	27270320	295	5.09668
NA19445	LWK	HG02282	ACB	Carrier	Carrier	2928	9807	27260513	27270320	295	4.51644
NA19225	YRI	HG02282	ACB	Carrier	Carrier	2857	9660	27260513	27270173	289	4.40261
NA19445	LWK	NA19225	YRI	Carrier	Carrier	2659	16949	27253224	27270173	525	3.75652
NA19399	LWK	NA19310	LWK	Carrier	Carrier	3062	5064	27263622	27268686	146	2.78102
NA19256	YRI	HG02282	ACB	Carrier	Carrier	2746	6293	27260513	27266806	179	2.67669
NA19445	LWK	NA19399	LWK	Carrier	Carrier	3166	5064	27263622	27268686	146	2.50771
NA19399	LWK	NA19225	YRI	Carrier	Carrier	3051	5064	27263622	27268686	146	2.43228
NA19399	LWK	HG02282	ACB	Carrier	Carrier	2950	5064	27263622	27268686	146	2.35167
NA19383	LWK	NA19310	LWK	Carrier	Carrier	3080	4105	27260014	27264119	127	2.12369
NA19399	LWK	NA19318	LWK	Carrier	Carrier	2824	5064	27263622	27268686	146	2.12251
NA19383	LWK	NA19318	LWK	Carrier	Carrier	2920	4105	27260014	27264119	127	2.05584
NA19383	LWK	NA19225	YRI	Carrier	Carrier	3063	4105	27260014	27264119	127	2.0069
NA19383	LWK	NA19256	YRI	Carrier	Carrier	3060	4105	27260014	27264119	127	1.90541
NA19445	LWK	NA19383	LWK	Carrier	Carrier	2660	4105	27260014	27264119	127	1.66118
NA19399	LWK	NA19256	YRI	Carrier	Carrier	3024	3184	27263622	27266806	89	1.50486
NA19383	LWK	HG02282	ACB	Carrier	Carrier	2936	3606	27260513	27264119	107	1.31617
NA19399	LWK	NA19383	LWK	Carrier	Carrier	2782	497	27263622	27264119	17	-0.256493
NA19445	LWK	NA19399	LWK	Carrier	Non-carrier	2482	11885	27252234	27264119	369	5.11845
NA19318	LWK	HG02282	ACB	Carrier	Non-carrier	2822	8146	27255973	27264119	256	3.93153
NA19310	LWK	HG02282	ACB	Carrier	Non-carrier	2774	8146	27255973	27264119	256	3.6821
NA19256	YRI	HG02282	ACB	Carrier	Non-carrier	2862	8146	27255973	27264119	256	3.49692
NA19383	LWK	HG02282	ACB	Carrier	Non-carrier	2980	5401	27260014	27265415	163	2.621
NA19445	LWK	HG02282	ACB	Carrier	Non-carrier	2850	8146	27255973	27264119	256	2.56002
NA19383	LWK	NA19256	YRI	Carrier	Non-carrier	3189	4662	27260753	27265415	138	2.25789
NA19225	YRI	HG02282	ACB	Carrier	Non-carrier	2457	8146	27255973	27264119	256	1.92051
NA19445	LWK	NA19256	YRI	Carrier	Non-carrier	3097	3366	27260753	27264119	102	1.65172
HG02282	ACB	HG02282	ACB	Carrier	Non-carrier	2894	3606	27260513	27264119	107	1.5646
NA19318	LWK	NA19256	YRI	Carrier	Non-carrier	2871	3366	27260753	27264119	102	1.11223
NA19256	YRI	NA19256	YRI	Carrier	Non-carrier	2767	3366	27260753	27264119	102	0.832156
NA19310	LWK	NA19256	YRI	Carrier	Non-carrier	2591	3366	27260753	27264119	102	0.696079
NA19383	LWK	NA19318	LWK	Carrier	Non-carrier	2689	1793	27263622	27265415	53	0.332064
NA19383	LWK	NA19225	YRI	Carrier	Non-carrier	2788	1793	27263622	27265415	53	0.180068
NA19383	LWK	NA19310	LWK	Carrier	Non-carrier	2538	1155	27263405	27264560	35	0.0220448
NA19318	LWK	NA19310	LWK	Carrier	Non-carrier	3172	714	27263405	27264119	23	-0.0699708
NA19445	LWK	NA19310	LWK	Carrier	Non-carrier	3086	714	27263405	27264119	23	-0.0870006
NA19445	LWK	NA19383	LWK	Carrier	Non-carrier	2763	830	27263730	27264560	25	-0.0955879
NA19399	LWK	NA19383	LWK	Carrier	Non-carrier	2609	830	27263730	27264560	25	-0.113087
NA19318	LWK	NA19225	YRI	Carrier	Non-carrier	2420	497	27263622	27264119	17	-0.143081
NA19399	LWK	NA19225	YRI	Carrier	Non-carrier	3212	613	27263506	27264119	19	-0.1457
NA19445	LWK	NA19225	YRI	Carrier	Non-carrier	2758	497	27263622	27264119	17	-0.170714
NA19256	YRI	NA19225	YRI	Carrier	Non-carrier	2966	497	27263622	27264119	17	-0.185044
NA19399	LWK	HG02282	ACB	Carrier	Non-carrier	3150	497	27263622	27264119	17	-0.185405
NA19399	LWK	NA19310	LWK	Carrier	Non-carrier	3288	497	27263622	27264119	17	-0.195241
NA19399	LWK	NA19256	YRI	Carrier	Non-carrier	2993	497	27263622	27264119	17	-0.20994
NA19310	LWK	NA19225	YRI	Carrier	Non-carrier	3068	497	27263622	27264119	17	-0.21183
NA19399	LWK	NA19318	LWK	Carrier	Non-carrier	2867	613	27263506	27264119	19	-0.216874
NA19445	LWK	NA19318	LWK	Carrier	Non-carrier	2657	497	27263622	27264119	17	-0.21824
NA19383	LWK	NA19383	LWK	Carrier	Non-carrier	2765	389	27263730	27264119	13	-0.32349
NA19399	LWK	NA19225	YRI	Non-carrier	Carrier	3297	10895	27253224	27264119	343	7.42689
NA19399	LWK	NA19256	YRI	Non-carrier	Carrier	3100	10895	27253224	27264119	343	6.42272
NA19399	LWK	NA19310	LWK	Non-carrier	Carrier	3240	10895	27253224	27264119	343	6.25655
NA19399	LWK	NA19318	LWK	Non-carrier	Carrier	2798	10549	27253570	27264119	332	5.77515
NA19399	LWK	NA19383	LWK	Non-carrier	Carrier	2954	5401	27260014	27265415	163	2.77109
NA19256	YRI	NA19225	YRI	Non-carrier	Carrier	3134	3366	27260753	27264119	102	1.43211
NA19399	LWK	HG02282	ACB	Non-carrier	Carrier	2886	3606	27260513	27264119	107	1.42731
NA19256	YRI	HG02282	ACB	Non-carrier	Carrier	2711	3366	27260753	27264119	102	1.09764
NA19310	LWK	NA19225	YRI	Non-carrier	Carrier	3421	714	27263405	27264119	23	-0.0261116
NA19310	LWK	NA19310	LWK	Non-carrier	Carrier	3258	714	27263405	27264119	23	-0.0362711
NA19383	LWK	NA19318	LWK	Non-carrier	Carrier	2917	830	27263730	27264560	25	-0.0504767
NA19383	LWK	NA19256	YRI	Non-carrier	Carrier	2925	830	27263730	27264560	25	-0.0545512
NA19383	LWK	NA19310	LWK	Non-carrier	Carrier	2921	830	27263730	27264560	25	-0.0611223
NA19383	LWK	HG02282	ACB	Non-carrier	Carrier	2961	830	27263730	27264560	25	-0.0614795
NA19383	LWK	NA19225	YRI	Non-carrier	Carrier	2604	830	27263730	27264560	25	-0.063595
NA19445	LWK	NA19383	LWK	Non-carrier	Carrier	2770	830	27263730	27264560	25	-0.0815572
NA19310	LWK	NA19256	YRI	Non-carrier	Carrier	2990	714	27263405	27264119	23	-0.0909446
NA19310	LWK	HG02282	ACB	Non-carrier	Carrier	2902	714	27263405	27264119	23	-0.0916466
NA19225	YRI	NA19225	YRI	Non-carrier	Carrier	3383	497	27263622	27264119	17	-0.146327
NA19445	LWK	NA19225	YRI	Non-carrier	Carrier	2685	389	27263730	27264119	13	-0.183528
NA19399	LWK	NA19399	LWK	Non-carrier	Carrier	3146	497	27263622	27264119	17	-0.18487
NA19318	LWK	HG02282	ACB	Non-carrier	Carrier	2829	497	27263622	27264119	17	-0.199654
NA19318	LWK	NA19225	YRI	Non-carrier	Carrier	2718	497	27263622	27264119	17	-0.20005
NA19225	YRI	HG02282	ACB	Non-carrier	Carrier	3102	497	27263622	27264119	17	-0.211038
NA19318	LWK	NA19318	LWK	Non-carrier	Carrier	2619	497	27263622	27264119	17	-0.216543
NA19318	LWK	NA19256	YRI	Non-carrier	Carrier	2739	497	27263622	27264119	17	-0.233361
NA19318	LWK	NA19310	LWK	Non-carrier	Carrier	2793	497	27263622	27264119	17	-0.236288
NA19445	LWK	NA19445	LWK	Non-carrier	Carrier	2898	389	27263730	27264119	13	-0.255751
NA19445	LWK	NA19256	YRI	Non-carrier	Carrier	3022	389	27263730	27264119	13	-0.285098
NA19445	LWK	NA19318	LWK	Non-carrier	Carrier	2938	389	27263730	27264119	13	-0.287383
NA19445	LWK	NA19310	LWK	Non-carrier	Carrier	2994	389	27263730	27264119	13	-0.292496
NA19445	LWK	HG02282	ACB	Non-carrier	Carrier	2726	389	27263730	27264119	13	-0.298078
NA19445	LWK	NA19399	LWK	Non-carrier	Carrier	2686	389	27263730	27264119	13	-0.300182
NA19318	LWK	NA19225	YRI	Non-carrier	Non-carrier	2545	33749	27238926	27272675	999	8.13873
NA19399	LWK	HG02282	ACB	Non-carrier	Non-carrier	3042	12780	27255973	27268753	388	7.53153
NA19318	LWK	HG02282	ACB	Non-carrier	Non-carrier	2915	7034	27263622	27270656	220	3.90621
NA19256	YRI	HG02282	ACB	Non-carrier	Non-carrier	2899	7368	27260753	27268121	214	3.59369
NA19399	LWK	NA19256	YRI	Non-carrier	Non-carrier	2923	7368	27260753	27268121	214	3.59176
NA19225	YRI	HG02282	ACB	Non-carrier	Non-carrier	2896	7034	27263622	27270656	220	3.20078
NA19399	LWK	NA19225	YRI	Non-carrier	Non-carrier	3006	5131	27263622	27268753	149	2.40687
NA19399	LWK	NA19318	LWK	Non-carrier	Non-carrier	2935	5131	27263622	27268753	149	2.3285
NA19256	YRI	NA19225	YRI	Non-carrier	Non-carrier	2925	4499	27263622	27268121	129	1.9553
NA19318	LWK	NA19256	YRI	Non-carrier	Non-carrier	2734	4499	27263622	27268121	129	1.81315
NA19445	LWK	NA19310	LWK	Non-carrier	Non-carrier	3046	2698	27263730	27266428	74	0.856388
NA19445	LWK	NA19383	LWK	Non-carrier	Non-carrier	2275	3277	27260842	27264119	98	0.701229
NA19310	LWK	HG02282	ACB	Non-carrier	Non-carrier	3108	1155	27263405	27264560	35	0.217462
NA19310	LWK	NA19256	YRI	Non-carrier	Non-carrier	3007	1155	27263405	27264560	35	0.140572
NA19399	LWK	NA19310	LWK	Non-carrier	Non-carrier	2936	1155	27263405	27264560	35	0.1252
NA19310	LWK	NA19225	YRI	Non-carrier	Non-carrier	2984	938	27263622	27264560	29	0.0205669
NA19445	LWK	NA19256	YRI	Non-carrier	Non-carrier	3027	830	27263730	27264560	25	-0.0324859
NA19318	LWK	NA19310	LWK	Non-carrier	Non-carrier	2661	938	27263622	27264560	29	-0.0373632
NA19445	LWK	NA19225	YRI	Non-carrier	Non-carrier	3000	830	27263730	27264560	25	-0.0398165
NA19445	LWK	NA19399	LWK	Non-carrier	Non-carrier	2834	830	27263730	27264560	25	-0.07446
NA19445	LWK	HG02282	ACB	Non-carrier	Non-carrier	2874	830	27263730	27264560	25	-0.077204
NA19445	LWK	NA19318	LWK	Non-carrier	Non-carrier	2791	830	27263730	27264560	25	-0.0859449
NA19383	LWK	HG02282	ACB	Non-carrier	Non-carrier	2851	389	27263730	27264119	13	-0.251053
NA19383	LWK	NA19225	YRI	Non-carrier	Non-carrier	3079	389	27263730	27264119	13	-0.277121
NA19399	LWK	NA19383	LWK	Non-carrier	Non-carrier	2895	389	27263730	27264119	13	-0.298436
NA19383	LWK	NA19256	YRI	Non-carrier	Non-carrier	3204	389	27263730	27264119	13	-0.300418
NA19383	LWK	NA19310	LWK	Non-carrier	Non-carrier	2823	389	27263730	27264119	13	-0.304343
NA19383	LWK	NA19318	LWK	Non-carrier	Non-carrier	2660	389	27263730	27264119	13	-0.322439

## Sheet: S5
Supplementary Table S5: Pairwise segment sharing for mutation G708G.
ID1	Pop1	ID2	Pop2	Chromosome copy for ID1	Chromosome copy for ID2	# shared segments	Size of the segment surrounding the variant of interest (in bp)	Start	End	#SNPS	Normalization Score
HG04131	BEB	NA07037	CEU	Carrier	Carrier	1944	179625	27143795	27323420	5046	27.7875
HG01516	IBS	NA07037	CEU	Carrier	Carrier	2145	58043	27221946	27279989	1655	14.7084
HG04131	BEB	HG00099	GBR	Carrier	Carrier	2204	74038	27230518	27304556	1871	14.0415
HG01770	IBS	NA07037	CEU	Carrier	Carrier	1879	63141	27214744	27277885	1801	13.2173
HG04131	BEB	HG01770	IBS	Carrier	Carrier	1907	63141	27214744	27277885	1801	13.1166
NA19310	LWK	NA19225	YRI	Carrier	Carrier	2495	76159	27238926	27315085	1911	12.6243
HG01770	IBS	HG01516	IBS	Carrier	Carrier	1808	55939	27221946	27277885	1600	12.2749
HG00099	GBR	HG01516	IBS	Carrier	Carrier	2229	49471	27230518	27279989	1399	11.099
NA19445	LWK	NA19318	LWK	Carrier	Carrier	2936	18871	27253570	27272441	576	10.9593
NA19445	LWK	NA19310	LWK	Carrier	Carrier	3106	16949	27253224	27270173	525	10.7687
HG01770	IBS	HG00099	GBR	Carrier	Carrier	1829	47367	27230518	27277885	1344	9.23304
NA19318	LWK	NA19310	LWK	Carrier	Carrier	3008	16603	27253570	27270173	514	8.85919
NA19445	LWK	NA19256	YRI	Carrier	Carrier	3070	13582	27253224	27266806	415	8.72982
NA19318	LWK	NA19225	YRI	Carrier	Carrier	2923	16603	27253570	27270173	514	8.68213
HG00099	GBR	NA07037	CEU	Carrier	Carrier	2108	74038	27230518	27304556	1871	8.67146
HG04131	BEB	HG01516	IBS	Carrier	Carrier	1517	58043	27221946	27279989	1655	8.65698
NA19256	YRI	NA19225	YRI	Carrier	Carrier	2403	27880	27238926	27266806	819	6.63198
NA19318	LWK	NA19256	YRI	Carrier	Carrier	2922	13236	27253570	27266806	404	6.56138
NA19310	LWK	NA19256	YRI	Carrier	Carrier	1800	69756	27197050	27266806	2061	5.5802
NA19310	LWK	HG02282	ACB	Carrier	Carrier	3018	9660	27260513	27270173	289	5.30629
NA19318	LWK	HG02282	ACB	Carrier	Carrier	2702	9807	27260513	27270320	295	5.09668
NA19445	LWK	HG02282	ACB	Carrier	Carrier	2928	9807	27260513	27270320	295	4.51644
NA19225	YRI	HG02282	ACB	Carrier	Carrier	2857	9660	27260513	27270173	289	4.40261
NA19445	LWK	NA19225	YRI	Carrier	Carrier	2659	16949	27253224	27270173	525	3.75652
NA19399	LWK	NA19310	LWK	Carrier	Carrier	3062	5064	27263622	27268686	146	2.78102
NA19256	YRI	HG02282	ACB	Carrier	Carrier	2746	6293	27260513	27266806	179	2.67669
NA19445	LWK	NA19399	LWK	Carrier	Carrier	3166	5064	27263622	27268686	146	2.50771
NA19399	LWK	NA19225	YRI	Carrier	Carrier	3051	5064	27263622	27268686	146	2.43228
NA19399	LWK	HG02282	ACB	Carrier	Carrier	2950	5064	27263622	27268686	146	2.35167
NA19399	LWK	NA19318	LWK	Carrier	Carrier	2824	5064	27263622	27268686	146	2.12251
NA19399	LWK	NA19256	YRI	Carrier	Carrier	3024	3184	27263622	27266806	89	1.50486
HG02016	KHV	NA19383	LWK	Carrier	Carrier	2582	2698	27263730	27266428	74	0.687175
NA07037	CEU	NA19310	LWK	Carrier	Carrier	3272	1307	27264108	27265415	39	0.308635
HG00099	GBR	NA19310	LWK	Carrier	Carrier	3194	1307	27264108	27265415	39	0.274033
HG00099	GBR	NA19256	YRI	Carrier	Carrier	3038	1307	27264108	27265415	39	0.260667
NA07037	CEU	NA19399	LWK	Carrier	Carrier	3012	1307	27264108	27265415	39	0.233708
NA07037	CEU	NA19225	YRI	Carrier	Carrier	3087	1307	27264108	27265415	39	0.232408
HG00099	GBR	NA19225	YRI	Carrier	Carrier	3071	1307	27264108	27265415	39	0.227232
HG00099	GBR	NA19399	LWK	Carrier	Carrier	2918	1307	27264108	27265415	39	0.211033
HG01516	IBS	NA19399	LWK	Carrier	Carrier	2931	1307	27264108	27265415	39	0.209558
NA07037	CEU	NA19256	YRI	Carrier	Carrier	2964	1307	27264108	27265415	39	0.2051
HG04131	BEB	NA19310	LWK	Carrier	Carrier	2918	1307	27264108	27265415	39	0.202601
HG04131	BEB	NA19225	YRI	Carrier	Carrier	2951	1307	27264108	27265415	39	0.197127
HG01770	IBS	NA19310	LWK	Carrier	Carrier	2853	1307	27264108	27265415	39	0.19166
HG04131	BEB	NA19256	YRI	Carrier	Carrier	2814	1307	27264108	27265415	39	0.176874
HG01770	IBS	NA19225	YRI	Carrier	Carrier	2744	1307	27264108	27265415	39	0.165757
HG04131	BEB	NA19399	LWK	Carrier	Carrier	2766	1307	27264108	27265415	39	0.150635
NA07037	CEU	NA19445	LWK	Carrier	Carrier	2788	1307	27264108	27265415	39	0.147698
HG01770	IBS	NA19256	YRI	Carrier	Carrier	2653	1307	27264108	27265415	39	0.142868
NA07037	CEU	HG02282	ACB	Carrier	Carrier	2950	1307	27264108	27265415	39	0.140929
HG00099	GBR	NA19318	LWK	Carrier	Carrier	2686	1307	27264108	27265415	39	0.139142
HG01516	IBS	NA19225	YRI	Carrier	Carrier	2680	1307	27264108	27265415	39	0.128317
HG04131	BEB	NA19445	LWK	Carrier	Carrier	2678	1307	27264108	27265415	39	0.125333
HG01770	IBS	NA19399	LWK	Carrier	Carrier	2643	1307	27264108	27265415	39	0.124929
NA07037	CEU	NA19318	LWK	Carrier	Carrier	2642	1307	27264108	27265415	39	0.122845
HG00099	GBR	NA19445	LWK	Carrier	Carrier	2652	1307	27264108	27265415	39	0.121892
HG01516	IBS	NA19318	LWK	Carrier	Carrier	2563	1307	27264108	27265415	39	0.11959
HG04131	BEB	NA19318	LWK	Carrier	Carrier	2630	1307	27264108	27265415	39	0.119264
HG01516	IBS	NA19310	LWK	Carrier	Carrier	2629	1307	27264108	27265415	39	0.112382
HG01516	IBS	NA19256	YRI	Carrier	Carrier	2603	1307	27264108	27265415	39	0.108505
HG01516	IBS	NA19445	LWK	Carrier	Carrier	2575	1307	27264108	27265415	39	0.107003
HG01770	IBS	NA19318	LWK	Carrier	Carrier	2525	1307	27264108	27265415	39	0.0941997
HG01770	IBS	HG02282	ACB	Carrier	Carrier	2511	1307	27264108	27265415	39	0.0914837
HG04131	BEB	HG02282	ACB	Carrier	Carrier	2556	1307	27264108	27265415	39	0.0912929
HG01770	IBS	NA19445	LWK	Carrier	Carrier	2551	1307	27264108	27265415	39	0.0874647
HG01516	IBS	HG02282	ACB	Carrier	Carrier	2437	1307	27264108	27265415	39	0.0640845
HG00099	GBR	HG02282	ACB	Carrier	Carrier	2428	1307	27264108	27265415	39	0.0573055
HG00099	GBR	NA19383	LWK	Carrier	Carrier	2968	830	27263730	27264560	25	-0.0643428
HG04131	BEB	NA19383	LWK	Carrier	Carrier	2786	830	27263730	27264560	25	-0.076104
NA07037	CEU	NA19383	LWK	Carrier	Carrier	2878	830	27263730	27264560	25	-0.0785542
HG00099	GBR	HG02016	KHV	Carrier	Carrier	2260	938	27263622	27264560	29	-0.0806342
HG01516	IBS	NA19383	LWK	Carrier	Carrier	2597	830	27263730	27264560	25	-0.0938618
HG04131	BEB	HG02016	KHV	Carrier	Carrier	1644	938	27263622	27264560	29	-0.111812
HG01770	IBS	HG02016	KHV	Carrier	Carrier	1939	938	27263622	27264560	29	-0.112012
HG01770	IBS	NA19383	LWK	Carrier	Carrier	2447	830	27263730	27264560	25	-0.113381
HG02016	KHV	NA07037	CEU	Carrier	Carrier	1936	938	27263622	27264560	29	-0.128068
NA19383	LWK	NA19225	YRI	Carrier	Carrier	2605	452	27264108	27264560	15	-0.154473
HG02016	KHV	HG01516	IBS	Carrier	Carrier	1755	938	27263622	27264560	29	-0.154684
NA19383	LWK	NA19318	LWK	Carrier	Carrier	2918	452	27264108	27264560	15	-0.218764
NA19383	LWK	NA19256	YRI	Carrier	Carrier	2926	452	27264108	27264560	15	-0.236422
HG02016	KHV	NA19445	LWK	Carrier	Carrier	2518	452	27264108	27264560	15	-0.239731
HG02016	KHV	NA19399	LWK	Carrier	Carrier	2896	452	27264108	27264560	15	-0.241327
HG02016	KHV	NA19310	LWK	Carrier	Carrier	2850	452	27264108	27264560	15	-0.246431
HG02016	KHV	NA19256	YRI	Carrier	Carrier	2816	452	27264108	27264560	15	-0.246781
HG02016	KHV	NA19225	YRI	Carrier	Carrier	2863	452	27264108	27264560	15	-0.256757
HG02016	KHV	HG02282	ACB	Carrier	Carrier	2508	452	27264108	27264560	15	-0.258597
NA19383	LWK	NA19310	LWK	Carrier	Carrier	2922	452	27264108	27264560	15	-0.264899
NA19383	LWK	HG02282	ACB	Carrier	Carrier	2962	452	27264108	27264560	15	-0.266446
HG02016	KHV	NA19318	LWK	Carrier	Carrier	2626	452	27264108	27264560	15	-0.26753
NA19399	LWK	NA19383	LWK	Carrier	Carrier	2610	452	27264108	27264560	15	-0.274682
NA19445	LWK	NA19383	LWK	Carrier	Carrier	2764	452	27264108	27264560	15	-0.286803
HG01516	IBS	HG02282	ACB	Carrier	Non-carrier	2567	21476	27263622	27285098	569	7.58405
NA07037	CEU	HG02282	ACB	Carrier	Non-carrier	2844	16367	27263622	27279989	449	6.82235
HG00099	GBR	HG02282	ACB	Carrier	Non-carrier	2640	16367	27263622	27279989	449	6.32951
HG04131	BEB	HG02282	ACB	Carrier	Non-carrier	2642	16367	27263622	27279989	449	5.72693
HG02016	KHV	HG01516	IBS	Carrier	Non-carrier	2017	20400	27244160	27264560	624	4.74166
HG01770	IBS	HG02282	ACB	Carrier	Non-carrier	2379	14263	27263622	27277885	394	4.21337
HG00099	GBR	NA19318	LWK	Carrier	Non-carrier	2743	7150	27263506	27270656	222	3.75499
NA19445	LWK	NA19383	LWK	Carrier	Non-carrier	2659	7838	27260014	27267852	235	3.52406
HG01770	IBS	NA19225	YRI	Carrier	Non-carrier	2867	7150	27263506	27270656	222	3.45054
HG04131	BEB	NA19225	YRI	Carrier	Non-carrier	2778	7150	27263506	27270656	222	3.36327
HG01516	IBS	NA19318	LWK	Carrier	Non-carrier	2730	7150	27263506	27270656	222	3.30564
HG01770	IBS	NA19318	LWK	Carrier	Non-carrier	2540	7150	27263506	27270656	222	3.29497
HG04131	BEB	NA19318	LWK	Carrier	Non-carrier	2679	7150	27263506	27270656	222	3.12901
HG00099	GBR	NA19225	YRI	Carrier	Non-carrier	2804	7150	27263506	27270656	222	3.04368
NA07037	CEU	NA19225	YRI	Carrier	Non-carrier	2620	7150	27263506	27270656	222	2.99828
NA07037	CEU	NA19318	LWK	Carrier	Non-carrier	2685	7150	27263506	27270656	222	2.95069
HG01516	IBS	NA19225	YRI	Carrier	Non-carrier	2431	7150	27263506	27270656	222	2.92513
NA07037	CEU	NA19256	YRI	Carrier	Non-carrier	3033	4499	27263622	27268121	129	2.28938
NA07037	CEU	NA19399	LWK	Carrier	Non-carrier	2654	5131	27263622	27268753	149	2.05248
HG01770	IBS	NA19256	YRI	Carrier	Non-carrier	2934	4499	27263622	27268121	129	1.9783
NA19399	LWK	NA19383	LWK	Carrier	Non-carrier	2781	4230	27263622	27267852	125	1.87365
HG01770	IBS	NA19399	LWK	Carrier	Non-carrier	2603	5131	27263622	27268753	149	1.83423
HG01516	IBS	NA19399	LWK	Carrier	Non-carrier	2443	5131	27263622	27268753	149	1.80411
HG00099	GBR	NA19399	LWK	Carrier	Non-carrier	2506	5131	27263622	27268753	149	1.71003
HG04131	BEB	NA19399	LWK	Carrier	Non-carrier	2438	5131	27263622	27268753	149	1.60323
HG00099	GBR	NA19256	YRI	Carrier	Non-carrier	2703	4499	27263622	27268121	129	1.56658
HG04131	BEB	NA19256	YRI	Carrier	Non-carrier	2689	4499	27263622	27268121	129	1.50294
HG01516	IBS	NA19256	YRI	Carrier	Non-carrier	2696	4499	27263622	27268121	129	1.42493
HG02016	KHV	NA19310	LWK	Carrier	Non-carrier	2802	3835	27262767	27266602	115	1.33452
NA19383	LWK	NA19310	LWK	Carrier	Non-carrier	2822	2698	27263730	27266428	74	0.855768
HG02016	KHV	NA19445	LWK	Carrier	Non-carrier	2534	2698	27263730	27266428	74	0.547679
NA19399	LWK	NA19225	YRI	Carrier	Non-carrier	3212	1307	27264108	27265415	39	0.270582
NA19399	LWK	HG02282	ACB	Carrier	Non-carrier	3150	1307	27264108	27265415	39	0.267804
NA19445	LWK	NA19256	YRI	Carrier	Non-carrier	3097	1307	27264108	27265415	39	0.264286
NA19310	LWK	NA19225	YRI	Carrier	Non-carrier	3068	1307	27264108	27265415	39	0.254193
HG02016	KHV	HG02016	KHV	Carrier	Non-carrier	2092	2698	27263730	27266428	74	0.244874
NA19399	LWK	NA19318	LWK	Carrier	Non-carrier	2867	1307	27264108	27265415	39	0.216871
NA19399	LWK	NA19256	YRI	Carrier	Non-carrier	2993	1307	27264108	27265415	39	0.209938
HG02282	ACB	HG02282	ACB	Carrier	Non-carrier	2894	1307	27264108	27265415	39	0.200598
NA07037	CEU	NA19383	LWK	Carrier	Non-carrier	2893	1307	27264108	27265415	39	0.19631
HG04131	BEB	HG00099	GBR	Carrier	Non-carrier	2197	1889	27263622	27265511	56	0.191337
NA19256	YRI	NA19225	YRI	Carrier	Non-carrier	2966	1307	27264108	27265415	39	0.185043
HG04131	BEB	HG01516	IBS	Carrier	Non-carrier	2479	1748	27263622	27265370	51	0.184542
HG02016	KHV	NA07037	CEU	Carrier	Non-carrier	2100	1782	27262778	27264560	59	0.181558
NA19318	LWK	HG02282	ACB	Carrier	Non-carrier	2822	1307	27264108	27265415	39	0.173211
HG04131	BEB	NA19383	LWK	Carrier	Non-carrier	2805	1307	27264108	27265415	39	0.165309
HG01516	IBS	NA19383	LWK	Carrier	Non-carrier	2784	1307	27264108	27265415	39	0.157853
HG00099	GBR	NA19383	LWK	Carrier	Non-carrier	2773	1307	27264108	27265415	39	0.1554
NA19256	YRI	HG02282	ACB	Carrier	Non-carrier	2862	1307	27264108	27265415	39	0.15406
NA19318	LWK	NA19256	YRI	Carrier	Non-carrier	2871	1307	27264108	27265415	39	0.152364
NA19310	LWK	HG02282	ACB	Carrier	Non-carrier	2774	1307	27264108	27265415	39	0.146645
HG01770	IBS	NA19383	LWK	Carrier	Non-carrier	2648	1307	27264108	27265415	39	0.138732
NA19445	LWK	NA19318	LWK	Carrier	Non-carrier	2657	1307	27264108	27265415	39	0.124708
NA19445	LWK	NA19225	YRI	Carrier	Non-carrier	2758	1307	27264108	27265415	39	0.118186
NA19445	LWK	HG02282	ACB	Carrier	Non-carrier	2850	1307	27264108	27265415	39	0.112781
HG00099	GBR	HG01516	IBS	Carrier	Non-carrier	2151	1748	27263622	27265370	51	0.110016
HG00099	GBR	NA07037	CEU	Carrier	Non-carrier	2288	1647	27263622	27265269	46	0.108808
HG01770	IBS	HG00099	GBR	Carrier	Non-carrier	1932	1889	27263622	27265511	56	0.104253
NA19256	YRI	NA19256	YRI	Carrier	Non-carrier	2767	1307	27264108	27265415	39	0.104021
HG04131	BEB	NA07037	CEU	Carrier	Non-carrier	2190	1647	27263622	27265269	46	0.0914999
HG01770	IBS	NA07037	CEU	Carrier	Non-carrier	2229	1647	27263622	27265269	46	0.0824131
HG02016	KHV	NA19256	YRI	Carrier	Non-carrier	2755	1155	27263405	27264560	35	0.0795174
NA19445	LWK	NA19399	LWK	Carrier	Non-carrier	2482	1307	27264108	27265415	39	0.0764043
NA19310	LWK	NA19256	YRI	Carrier	Non-carrier	2591	1307	27264108	27265415	39	0.0696085
NA19225	YRI	HG02282	ACB	Carrier	Non-carrier	2457	1307	27264108	27265415	39	0.043256
NA19318	LWK	NA19225	YRI	Carrier	Non-carrier	2420	1307	27264108	27265415	39	0.0420826
HG01770	IBS	HG01516	IBS	Carrier	Non-carrier	1796	1748	27263622	27265370	51	0.0294067
HG02016	KHV	HG02282	ACB	Carrier	Non-carrier	2506	1155	27263405	27264560	35	0.0281774
HG04131	BEB	NA19310	LWK	Carrier	Non-carrier	2906	938	27263622	27264560	29	0.0177388
HG02016	KHV	NA19399	LWK	Carrier	Non-carrier	2462	1155	27263405	27264560	35	0.0155345
NA07037	CEU	NA19310	LWK	Carrier	Non-carrier	2808	938	27263622	27264560	29	0
HG00099	GBR	NA19310	LWK	Carrier	Non-carrier	2756	938	27263622	27264560	29	-0.0130997
HG02016	KHV	NA19318	LWK	Carrier	Non-carrier	2771	938	27263622	27264560	29	-0.017326
HG02016	KHV	NA19225	YRI	Carrier	Non-carrier	2794	938	27263622	27264560	29	-0.0178627
HG01516	IBS	NA07037	CEU	Carrier	Non-carrier	1711	1647	27263622	27265269	46	-0.0200894
NA19383	LWK	NA19256	YRI	Carrier	Non-carrier	3203	830	27263730	27264560	25	-0.0231063
HG01770	IBS	NA19310	LWK	Carrier	Non-carrier	2687	938	27263622	27264560	29	-0.0328383
NA19383	LWK	NA19225	YRI	Carrier	Non-carrier	3078	830	27263730	27264560	25	-0.0395834
HG01516	IBS	NA19310	LWK	Carrier	Non-carrier	2585	938	27263622	27264560	29	-0.0442688
NA19383	LWK	HG02282	ACB	Carrier	Non-carrier	2850	830	27263730	27264560	25	-0.0627538
NA07037	CEU	NA19445	LWK	Carrier	Non-carrier	2878	830	27263730	27264560	25	-0.0690104
HG00099	GBR	NA19445	LWK	Carrier	Non-carrier	2794	830	27263730	27264560	25	-0.0887865
HG04131	BEB	NA19445	LWK	Carrier	Non-carrier	2642	830	27263730	27264560	25	-0.0979232
NA19383	LWK	NA19318	LWK	Carrier	Non-carrier	2659	830	27263730	27264560	25	-0.107464
HG00099	GBR	HG02016	KHV	Carrier	Non-carrier	2378	830	27263730	27264560	25	-0.107482
HG01770	IBS	NA19445	LWK	Carrier	Non-carrier	2609	830	27263730	27264560	25	-0.113806
HG01516	IBS	NA19445	LWK	Carrier	Non-carrier	2537	830	27263730	27264560	25	-0.117664
HG04131	BEB	HG01770	IBS	Carrier	Non-carrier	2089	830	27263730	27264560	25	-0.125413
HG04131	BEB	HG02016	KHV	Carrier	Non-carrier	2168	830	27263730	27264560	25	-0.136412
HG01770	IBS	HG01770	IBS	Carrier	Non-carrier	1948	830	27263730	27264560	25	-0.14156
HG01770	IBS	HG02016	KHV	Carrier	Non-carrier	2111	830	27263730	27264560	25	-0.158243
HG02016	KHV	NA19383	LWK	Carrier	Non-carrier	2973	452	27264108	27264560	15	-0.239357
NA19399	LWK	NA19310	LWK	Carrier	Non-carrier	3288	452	27264108	27264560	15	-0.244051
NA19318	LWK	NA19310	LWK	Carrier	Non-carrier	3172	452	27264108	27264560	15	-0.256561
NA19445	LWK	NA19310	LWK	Carrier	Non-carrier	3086	452	27264108	27264560	15	-0.261003
HG04131	BEB	HG01770	IBS	Non-carrier	Carrier	1718	30276	27263622	27293898	730	4.7562
HG04131	BEB	HG01516	IBS	Non-carrier	Carrier	2280	14263	27263622	27277885	394	4.53879
NA19383	LWK	NA19310	LWK	Non-carrier	Carrier	3079	7838	27260014	27267852	235	4.4079
NA19383	LWK	NA19318	LWK	Non-carrier	Carrier	2919	7838	27260014	27267852	235	4.28935
NA19383	LWK	NA19225	YRI	Non-carrier	Carrier	3062	7838	27260014	27267852	235	4.16633
HG04131	BEB	HG04131	BEB	Non-carrier	Carrier	2143	14263	27263622	27277885	394	3.68964
HG04131	BEB	NA07037	CEU	Non-carrier	Carrier	2209	14263	27263622	27277885	394	3.33613
NA19383	LWK	NA19256	YRI	Non-carrier	Carrier	3059	6792	27260014	27266806	199	3.27334
HG02016	KHV	NA19383	LWK	Non-carrier	Carrier	2526	7010	27260842	27267852	206	3.20184
NA19383	LWK	HG02282	ACB	Non-carrier	Carrier	2935	7339	27260513	27267852	215	3.11165
HG04131	BEB	HG00099	GBR	Non-carrier	Carrier	2159	14263	27263622	27277885	394	2.68196
HG01770	IBS	NA19383	LWK	Non-carrier	Carrier	2451	7010	27260842	27267852	206	2.40493
NA19445	LWK	NA19383	LWK	Non-carrier	Carrier	2274	7010	27260842	27267852	206	1.9412
HG01770	IBS	HG02016	KHV	Non-carrier	Carrier	2193	2698	27263730	27266428	74	0.374114
NA19399	LWK	NA19225	YRI	Non-carrier	Carrier	3297	1307	27264108	27265415	39	0.327036
NA19225	YRI	NA19225	YRI	Non-carrier	Carrier	3383	1307	27264108	27265415	39	0.313554
NA19399	LWK	NA19310	LWK	Non-carrier	Carrier	3240	1307	27264108	27265415	39	0.275486
NA19399	LWK	NA19399	LWK	Non-carrier	Carrier	3146	1307	27264108	27265415	39	0.267032
NA19225	YRI	HG02282	ACB	Non-carrier	Carrier	3102	1307	27264108	27265415	39	0.253243
HG00099	GBR	NA07037	CEU	Non-carrier	Carrier	2533	1889	27263622	27265511	56	0.248115
NA19256	YRI	NA19225	YRI	Non-carrier	Carrier	3134	1307	27264108	27265415	39	0.244973
NA19399	LWK	NA19256	YRI	Non-carrier	Carrier	3100	1307	27264108	27265415	39	0.24394
HG01516	IBS	NA07037	CEU	Non-carrier	Carrier	2521	1748	27263622	27265370	51	0.235306
HG00099	GBR	NA19256	YRI	Non-carrier	Carrier	2837	1307	27264108	27265415	39	0.19657
HG00099	GBR	HG00099	GBR	Non-carrier	Carrier	2303	1889	27263622	27265511	56	0.186737
HG04131	BEB	NA19445	LWK	Non-carrier	Carrier	2879	1307	27264108	27265415	39	0.184052
NA19399	LWK	HG02282	ACB	Non-carrier	Carrier	2886	1307	27264108	27265415	39	0.182994
HG04131	BEB	NA19256	YRI	Non-carrier	Carrier	2799	1307	27264108	27265415	39	0.180725
NA19399	LWK	NA19318	LWK	Non-carrier	Carrier	2798	1307	27264108	27265415	39	0.172134
NA19318	LWK	HG02282	ACB	Non-carrier	Carrier	2829	1307	27264108	27265415	39	0.166377
HG00099	GBR	NA19399	LWK	Non-carrier	Carrier	2809	1307	27264108	27265415	39	0.165554
HG04131	BEB	NA19310	LWK	Non-carrier	Carrier	2795	1307	27264108	27265415	39	0.164852
NA19318	LWK	NA19310	LWK	Non-carrier	Carrier	2793	1307	27264108	27265415	39	0.163582
HG04131	BEB	NA19225	YRI	Non-carrier	Carrier	2780	1307	27264108	27265415	39	0.162861
HG01516	IBS	NA19310	LWK	Non-carrier	Carrier	2839	1262	27264108	27265370	37	0.161663
NA19318	LWK	NA19256	YRI	Non-carrier	Carrier	2739	1307	27264108	27265415	39	0.161556
HG00099	GBR	HG01516	IBS	Non-carrier	Carrier	2032	1889	27263622	27265511	56	0.15831
HG01516	IBS	HG01516	IBS	Non-carrier	Carrier	2200	1748	27263622	27265370	51	0.149691
HG04131	BEB	NA19399	LWK	Non-carrier	Carrier	2667	1307	27264108	27265415	39	0.141248
HG00099	GBR	NA19310	LWK	Non-carrier	Carrier	2691	1307	27264108	27265415	39	0.140838
HG00099	GBR	NA19445	LWK	Non-carrier	Carrier	2739	1307	27264108	27265415	39	0.140586
NA19318	LWK	NA19225	YRI	Non-carrier	Carrier	2718	1307	27264108	27265415	39	0.138495
HG04131	BEB	NA19318	LWK	Non-carrier	Carrier	2683	1307	27264108	27265415	39	0.13661
HG00099	GBR	NA19225	YRI	Non-carrier	Carrier	2624	1307	27264108	27265415	39	0.125878
NA19318	LWK	NA19318	LWK	Non-carrier	Carrier	2619	1307	27264108	27265415	39	0.123738
NA19256	YRI	HG02282	ACB	Non-carrier	Carrier	2711	1307	27264108	27265415	39	0.12368
NA07037	CEU	NA19310	LWK	Non-carrier	Carrier	3024	1161	27264108	27265269	32	0.0960494
HG01516	IBS	NA19256	YRI	Non-carrier	Carrier	2635	1262	27264108	27265370	37	0.0905433
NA07037	CEU	NA07037	CEU	Non-carrier	Carrier	2132	1647	27263622	27265269	46	0.0746063
HG01516	IBS	NA19445	LWK	Non-carrier	Carrier	2567	1262	27264108	27265370	37	0.0695471
HG00099	GBR	NA19318	LWK	Non-carrier	Carrier	2395	1307	27264108	27265415	39	0.0615431
HG01516	IBS	NA19225	YRI	Non-carrier	Carrier	2530	1262	27264108	27265370	37	0.0598388
NA07037	CEU	NA19256	YRI	Non-carrier	Carrier	2820	1161	27264108	27265269	32	0.0562122
HG01516	IBS	NA19399	LWK	Non-carrier	Carrier	2535	1262	27264108	27265370	37	0.0557997
NA07037	CEU	NA19225	YRI	Non-carrier	Carrier	2821	1161	27264108	27265269	32	0.052238
NA07037	CEU	NA19399	LWK	Non-carrier	Carrier	2852	1161	27264108	27265269	32	0.05192
HG04131	BEB	HG02282	ACB	Non-carrier	Carrier	2387	1307	27264108	27265415	39	0.0477985
HG01516	IBS	NA19318	LWK	Non-carrier	Carrier	2395	1262	27264108	27265370	37	0.0314497
HG01516	IBS	HG02282	ACB	Non-carrier	Carrier	2411	1262	27264108	27265370	37	0.0257361
NA07037	CEU	NA19445	LWK	Non-carrier	Carrier	2656	1161	27264108	27265269	32	0.0169373
NA07037	CEU	HG02282	ACB	Non-carrier	Carrier	2622	1161	27264108	27265269	32	0
NA07037	CEU	NA19318	LWK	Non-carrier	Carrier	2580	1161	27264108	27265269	32	0
HG00099	GBR	HG02016	KHV	Non-carrier	Carrier	2265	1155	27263405	27264560	35	-0.0222298
HG04131	BEB	HG02016	KHV	Non-carrier	Carrier	2253	1155	27263405	27264560	35	-0.0225876
HG00099	GBR	HG02282	ACB	Non-carrier	Carrier	2003	1307	27264108	27265415	39	-0.0299744
NA19399	LWK	NA19383	LWK	Non-carrier	Carrier	2894	830	27263730	27264560	25	-0.0745986
HG00099	GBR	NA19383	LWK	Non-carrier	Carrier	2749	830	27263730	27264560	25	-0.0824955
NA07037	CEU	NA19383	LWK	Non-carrier	Carrier	2766	830	27263730	27264560	25	-0.0861838
HG01770	IBS	NA07037	CEU	Non-carrier	Carrier	2599	830	27263730	27264560	25	-0.0899362
HG01770	IBS	HG00099	GBR	Non-carrier	Carrier	2427	830	27263730	27264560	25	-0.106307
HG04131	BEB	NA19383	LWK	Non-carrier	Carrier	2669	830	27263730	27264560	25	-0.115939
HG01516	IBS	NA19383	LWK	Non-carrier	Carrier	2523	830	27263730	27264560	25	-0.117443
HG02016	KHV	NA07037	CEU	Non-carrier	Carrier	2212	830	27263730	27264560	25	-0.125137
HG02016	KHV	HG01516	IBS	Non-carrier	Carrier	2157	830	27263730	27264560	25	-0.140033
NA19445	LWK	NA19225	YRI	Non-carrier	Carrier	2685	452	27264108	27264560	15	-0.163136
HG01770	IBS	HG01516	IBS	Non-carrier	Carrier	2050	830	27263730	27264560	25	-0.176592
NA19310	LWK	NA19310	LWK	Non-carrier	Carrier	3258	452	27264108	27264560	15	-0.181356
NA19445	LWK	NA19445	LWK	Non-carrier	Carrier	2898	452	27264108	27264560	15	-0.223782
HG01770	IBS	HG02282	ACB	Non-carrier	Carrier	1845	452	27264108	27264560	15	-0.230272
HG01770	IBS	NA19445	LWK	Non-carrier	Carrier	2583	452	27264108	27264560	15	-0.231001
NA19310	LWK	NA19225	YRI	Non-carrier	Carrier	3421	452	27264108	27264560	15	-0.235006
HG01770	IBS	NA19399	LWK	Non-carrier	Carrier	2831	452	27264108	27264560	15	-0.235444
NA19310	LWK	NA19256	YRI	Non-carrier	Carrier	2990	452	27264108	27264560	15	-0.236457
NA19310	LWK	HG02282	ACB	Non-carrier	Carrier	2902	452	27264108	27264560	15	-0.238282
NA19445	LWK	NA19256	YRI	Non-carrier	Carrier	3022	452	27264108	27264560	15	-0.244369
NA19445	LWK	NA19318	LWK	Non-carrier	Carrier	2938	452	27264108	27264560	15	-0.249065
NA19445	LWK	NA19310	LWK	Non-carrier	Carrier	2994	452	27264108	27264560	15	-0.253496
NA19445	LWK	HG02282	ACB	Non-carrier	Carrier	2726	452	27264108	27264560	15	-0.263009
HG01770	IBS	NA19225	YRI	Non-carrier	Carrier	2560	452	27264108	27264560	15	-0.26366
HG02016	KHV	HG02282	ACB	Non-carrier	Carrier	2672	452	27264108	27264560	15	-0.264328
HG01770	IBS	NA19310	LWK	Non-carrier	Carrier	2835	452	27264108	27264560	15	-0.265585
NA19445	LWK	NA19399	LWK	Non-carrier	Carrier	2686	452	27264108	27264560	15	-0.266828
HG02016	KHV	NA19318	LWK	Non-carrier	Carrier	2746	452	27264108	27264560	15	-0.267016
HG01770	IBS	NA19318	LWK	Non-carrier	Carrier	2565	452	27264108	27264560	15	-0.270359
HG02016	KHV	NA19225	YRI	Non-carrier	Carrier	2855	452	27264108	27264560	15	-0.271385
HG02016	KHV	NA19445	LWK	Non-carrier	Carrier	2554	452	27264108	27264560	15	-0.27141
HG02016	KHV	NA19399	LWK	Non-carrier	Carrier	2726	452	27264108	27264560	15	-0.275101
HG02016	KHV	NA19310	LWK	Non-carrier	Carrier	2756	452	27264108	27264560	15	-0.276485
NA19383	LWK	NA19383	LWK	Non-carrier	Carrier	2765	452	27264108	27264560	15	-0.285432
HG02016	KHV	NA19256	YRI	Non-carrier	Carrier	2482	452	27264108	27264560	15	-0.289426
HG01770	IBS	NA19256	YRI	Non-carrier	Carrier	2469	452	27264108	27264560	15	-0.302049
NA19318	LWK	NA19225	YRI	Non-carrier	Non-carrier	2545	33749	27238926	27272675	999	8.13873
HG01770	IBS	HG02016	KHV	Non-carrier	Non-carrier	2085	26059	27247493	27273552	786	8.2364
NA19399	LWK	HG02282	ACB	Non-carrier	Non-carrier	3042	12780	27255973	27268753	388	7.53153
HG01770	IBS	NA19445	LWK	Non-carrier	Non-carrier	2351	20203	27258256	27278459	574	7.4635
HG04131	BEB	HG00099	GBR	Non-carrier	Non-carrier	1970	26593	27238918	27265511	787	6.16451
HG02016	KHV	NA19445	LWK	Non-carrier	Non-carrier	2440	15296	27258256	27273552	457	6.03786
HG04131	BEB	HG02282	ACB	Non-carrier	Non-carrier	2253	17372	27260513	27277885	484	5.29419
NA19318	LWK	HG02282	ACB	Non-carrier	Non-carrier	2915	7034	27263622	27270656	220	3.90621
HG04131	BEB	NA19399	LWK	Non-carrier	Non-carrier	2887	8240	27260513	27268753	239	3.87253
NA19256	YRI	HG02282	ACB	Non-carrier	Non-carrier	2899	7368	27260753	27268121	214	3.59369
NA19399	LWK	NA19256	YRI	Non-carrier	Non-carrier	2923	7368	27260753	27268121	214	3.59176
HG04131	BEB	NA19318	LWK	Non-carrier	Non-carrier	2746	7034	27263622	27270656	220	3.5459
HG04131	BEB	NA19256	YRI	Non-carrier	Non-carrier	2908	7368	27260753	27268121	214	3.37514
NA19225	YRI	HG02282	ACB	Non-carrier	Non-carrier	2896	7034	27263622	27270656	220	3.20078
HG04131	BEB	NA19225	YRI	Non-carrier	Non-carrier	2749	7034	27263622	27270656	220	2.99495
NA19399	LWK	NA19225	YRI	Non-carrier	Non-carrier	3006	5131	27263622	27268753	149	2.40687
NA19399	LWK	NA19318	LWK	Non-carrier	Non-carrier	2935	5131	27263622	27268753	149	2.3285
HG00099	GBR	NA19399	LWK	Non-carrier	Non-carrier	2775	4998	27260513	27265511	146	1.99448
NA19256	YRI	NA19225	YRI	Non-carrier	Non-carrier	2925	4499	27263622	27268121	129	1.9553
NA19318	LWK	NA19256	YRI	Non-carrier	Non-carrier	2734	4499	27263622	27268121	129	1.81315
HG00099	GBR	HG02282	ACB	Non-carrier	Non-carrier	2485	4998	27260513	27265511	146	1.6048
HG00099	GBR	NA19256	YRI	Non-carrier	Non-carrier	2618	4758	27260753	27265511	141	1.52842
NA19445	LWK	NA19310	LWK	Non-carrier	Non-carrier	3046	2698	27263730	27266428	74	0.856388
HG01770	IBS	NA19310	LWK	Non-carrier	Non-carrier	2575	2698	27263730	27266428	74	0.7248
HG01516	IBS	NA19310	LWK	Non-carrier	Non-carrier	2803	1793	27262767	27264560	61	0.545853
HG02016	KHV	NA19310	LWK	Non-carrier	Non-carrier	2364	2698	27263730	27266428	74	0.491215
HG01516	IBS	NA19399	LWK	Non-carrier	Non-carrier	2813	1965	27263405	27265370	57	0.474135
HG01516	IBS	NA19256	YRI	Non-carrier	Non-carrier	2794	1965	27263405	27265370	57	0.469727
HG00099	GBR	NA19318	LWK	Non-carrier	Non-carrier	2584	1889	27263622	27265511	56	0.454897
NA07037	CEU	NA19256	YRI	Non-carrier	Non-carrier	2865	1864	27263405	27265269	52	0.454769
HG00099	GBR	NA19225	YRI	Non-carrier	Non-carrier	2849	1889	27263622	27265511	56	0.445792
NA07037	CEU	NA19310	LWK	Non-carrier	Non-carrier	2654	1782	27262778	27264560	59	0.422044
NA07037	CEU	HG02282	ACB	Non-carrier	Non-carrier	2860	1864	27263405	27265269	52	0.380657
HG01516	IBS	NA19225	YRI	Non-carrier	Non-carrier	2823	1748	27263622	27265370	51	0.346537
HG01516	IBS	NA07037	CEU	Non-carrier	Non-carrier	2093	2491	27262778	27265269	76	0.337847
HG01516	IBS	HG02282	ACB	Non-carrier	Non-carrier	2605	1965	27263405	27265370	57	0.327066
NA07037	CEU	NA19399	LWK	Non-carrier	Non-carrier	2456	1864	27263405	27265269	52	0.29777
NA07037	CEU	NA19225	YRI	Non-carrier	Non-carrier	2770	1647	27263622	27265269	46	0.296741
HG01516	IBS	NA19318	LWK	Non-carrier	Non-carrier	2600	1748	27263622	27265370	51	0.292163
NA07037	CEU	NA19318	LWK	Non-carrier	Non-carrier	2717	1647	27263622	27265269	46	0.269543
NA19383	LWK	NA19256	YRI	Non-carrier	Non-carrier	3190	1307	27264108	27265415	39	0.262238
NA19399	LWK	NA19383	LWK	Non-carrier	Non-carrier	2955	1307	27264108	27265415	39	0.225977
NA19310	LWK	HG02282	ACB	Non-carrier	Non-carrier	3108	1155	27263405	27264560	35	0.217462
NA19383	LWK	HG02282	ACB	Non-carrier	Non-carrier	2981	1307	27264108	27265415	39	0.213721
HG04131	BEB	HG01516	IBS	Non-carrier	Non-carrier	2218	1965	27263405	27265370	57	0.198677
HG04131	BEB	NA07037	CEU	Non-carrier	Non-carrier	2345	1864	27263405	27265269	52	0.155849
HG00099	GBR	NA19383	LWK	Non-carrier	Non-carrier	2740	1307	27264108	27265415	39	0.154149
HG00099	GBR	HG01516	IBS	Non-carrier	Non-carrier	2056	1965	27263405	27265370	57	0.145618
HG00099	GBR	NA07037	CEU	Non-carrier	Non-carrier	2285	1864	27263405	27265269	52	0.14483
NA19310	LWK	NA19256	YRI	Non-carrier	Non-carrier	3007	1155	27263405	27264560	35	0.140572
NA19399	LWK	NA19310	LWK	Non-carrier	Non-carrier	2936	1155	27263405	27264560	35	0.1252
NA19383	LWK	NA19318	LWK	Non-carrier	Non-carrier	2690	1307	27264108	27265415	39	0.120773
HG04131	BEB	NA19383	LWK	Non-carrier	Non-carrier	2612	1307	27264108	27265415	39	0.115647
HG00099	GBR	NA19310	LWK	Non-carrier	Non-carrier	2867	1155	27263405	27264560	35	0.103193
HG04131	BEB	NA19310	LWK	Non-carrier	Non-carrier	2763	1155	27263405	27264560	35	0.0782887
NA19383	LWK	NA19225	YRI	Non-carrier	Non-carrier	2789	1307	27264108	27265415	39	0.070474
HG01516	IBS	NA19383	LWK	Non-carrier	Non-carrier	2568	1262	27264108	27265370	37	0.0682691
NA07037	CEU	NA19383	LWK	Non-carrier	Non-carrier	2853	1161	27264108	27265269	32	0.0628568
NA19310	LWK	NA19225	YRI	Non-carrier	Non-carrier	2984	938	27263622	27264560	29	0.0205669
NA19445	LWK	NA19256	YRI	Non-carrier	Non-carrier	3027	830	27263730	27264560	25	-0.0324859
NA19318	LWK	NA19310	LWK	Non-carrier	Non-carrier	2661	938	27263622	27264560	29	-0.0373632
NA19445	LWK	NA19225	YRI	Non-carrier	Non-carrier	3000	830	27263730	27264560	25	-0.0398165
HG02016	KHV	NA19225	YRI	Non-carrier	Non-carrier	2812	830	27263730	27264560	25	-0.0714089
NA19445	LWK	NA19399	LWK	Non-carrier	Non-carrier	2834	830	27263730	27264560	25	-0.07446
NA19445	LWK	HG02282	ACB	Non-carrier	Non-carrier	2874	830	27263730	27264560	25	-0.077204
NA19445	LWK	NA19318	LWK	Non-carrier	Non-carrier	2791	830	27263730	27264560	25	-0.0859449
HG01770	IBS	NA19225	YRI	Non-carrier	Non-carrier	2765	830	27263730	27264560	25	-0.0902961
HG02016	KHV	NA19399	LWK	Non-carrier	Non-carrier	2730	830	27263730	27264560	25	-0.0916439
NA07037	CEU	NA19445	LWK	Non-carrier	Non-carrier	2732	830	27263730	27264560	25	-0.0924667
HG01770	IBS	NA19256	YRI	Non-carrier	Non-carrier	2644	830	27263730	27264560	25	-0.0950457
HG02016	KHV	NA19256	YRI	Non-carrier	Non-carrier	2773	830	27263730	27264560	25	-0.0996575
HG00099	GBR	NA19445	LWK	Non-carrier	Non-carrier	2565	830	27263730	27264560	25	-0.102033
HG01770	IBS	NA19399	LWK	Non-carrier	Non-carrier	2675	830	27263730	27264560	25	-0.102579
HG01770	IBS	NA19318	LWK	Non-carrier	Non-carrier	2632	830	27263730	27264560	25	-0.104923
HG02016	KHV	HG02282	ACB	Non-carrier	Non-carrier	2694	830	27263730	27264560	25	-0.106316
HG02016	KHV	NA07037	CEU	Non-carrier	Non-carrier	2386	830	27263730	27264560	25	-0.106439
HG01770	IBS	NA07037	CEU	Non-carrier	Non-carrier	2303	830	27263730	27264560	25	-0.11042
HG04131	BEB	HG02016	KHV	Non-carrier	Non-carrier	2215	830	27263730	27264560	25	-0.129124
HG04131	BEB	NA19445	LWK	Non-carrier	Non-carrier	2499	830	27263730	27264560	25	-0.130525
HG01770	IBS	HG00099	GBR	Non-carrier	Non-carrier	2104	830	27263730	27264560	25	-0.131383
HG00099	GBR	HG02016	KHV	Non-carrier	Non-carrier	2397	830	27263730	27264560	25	-0.13597
HG02016	KHV	HG01516	IBS	Non-carrier	Non-carrier	2193	830	27263730	27264560	25	-0.138334
HG01516	IBS	NA19445	LWK	Non-carrier	Non-carrier	2379	830	27263730	27264560	25	-0.138908
HG01770	IBS	HG01516	IBS	Non-carrier	Non-carrier	2056	830	27263730	27264560	25	-0.139516
HG02016	KHV	NA19318	LWK	Non-carrier	Non-carrier	2367	830	27263730	27264560	25	-0.142582
HG01770	IBS	HG02282	ACB	Non-carrier	Non-carrier	2279	830	27263730	27264560	25	-0.145072
HG04131	BEB	HG01770	IBS	Non-carrier	Non-carrier	1920	830	27263730	27264560	25	-0.15719
NA19383	LWK	NA19310	LWK	Non-carrier	Non-carrier	2539	452	27264108	27264560	15	-0.19844
NA19445	LWK	NA19383	LWK	Non-carrier	Non-carrier	2771	452	27264108	27264560	15	-0.244708
HG01770	IBS	NA19383	LWK	Non-carrier	Non-carrier	2580	452	27264108	27264560	15	-0.263351
HG02016	KHV	NA19383	LWK	Non-carrier	Non-carrier	2697	452	27264108	27264560	15	-0.315808

## Sheet: S6
Supplementary Table S6: Pairwise segment sharing for the "Swedish" mutation KL670/671MN.
ID1	Pop1	ID2	Pop2	Chromosome copy for ID1	Chromosome copy for ID2	# shared segments	Size of the segment surrounding the variant of interest (in bp)	Start	End	#SNPS	Normalization Score
NA12273	CEU	HG00114	GBR	Carrier	Carrier	1678	181466	27153488	27334954	5004	16.491
NA20529	TSI	HG00239	GBR	Carrier	Carrier	1906	31751	27241801	27273552	959	5.35174
NA12273	CEU	HG00106	GBR	Carrier	Carrier	2247	16367	27263622	27279989	449	4.41464
HG00114	GBR	HG00106	GBR	Carrier	Carrier	2133	16367	27263622	27279989	449	4.13958
NA20529	TSI	NA20529	TSI	Carrier	Carrier	2184	16845	27260344	27277189	475	3.79076
NA20529	TSI	HG00239	GBR	Carrier	Carrier	2196	13208	27260344	27273552	389	3.04263
NA12273	CEU	HG00142	GBR	Carrier	Carrier	2022	14831	27265271	27280102	406	2.89762
NA20529	TSI	NA12273	CEU	Carrier	Carrier	2470	9288	27268597	27277885	253	2.56577
HG00142	GBR	HG00106	GBR	Carrier	Carrier	1755	14718	27265271	27279989	403	2.50475
HG00142	GBR	HG00114	GBR	Carrier	Carrier	1690	14831	27265271	27280102	406	2.18153
NA20529	TSI	HG00106	GBR	Carrier	Carrier	2363	8592	27268597	27277189	238	2.08579
NA20529	TSI	NA12273	CEU	Carrier	Carrier	2144	8592	27268597	27277189	238	1.98522
NA20529	TSI	HG00142	GBR	Carrier	Carrier	2168	9288	27268597	27277885	253	1.76716
NA20529	TSI	HG00106	GBR	Carrier	Carrier	2365	9288	27268597	27277885	253	1.71651
NA20529	TSI	HG00114	GBR	Carrier	Carrier	2112	9288	27268597	27277885	253	1.66875
NA12272	CEU	HG00106	GBR	Carrier	Carrier	2083	7435	27267612	27275047	213	1.6078
NA12273	CEU	NA12272	CEU	Carrier	Carrier	1990	7435	27267612	27275047	213	1.49318
NA20529	TSI	HG00114	GBR	Carrier	Carrier	1656	8592	27268597	27277189	238	1.27845
NA20529	TSI	NA12272	CEU	Carrier	Carrier	2038	6450	27268597	27275047	190	1.25778
HG00239	GBR	HG00106	GBR	Carrier	Carrier	2333	4955	27268597	27273552	152	1.07738
NA12272	CEU	HG00114	GBR	Carrier	Carrier	1588	7435	27267612	27275047	213	1.04597
NA20529	TSI	HG00142	GBR	Carrier	Carrier	1722	8592	27268597	27277189	238	1.04195
HG00239	GBR	HG00114	GBR	Carrier	Carrier	2084	4955	27268597	27273552	152	0.915416
HG00239	GBR	NA12272	CEU	Carrier	Carrier	1858	4955	27268597	27273552	152	0.864484
HG00239	GBR	NA12273	CEU	Carrier	Carrier	1854	4955	27268597	27273552	152	0.828188
NA20529	TSI	NA12272	CEU	Carrier	Carrier	1504	6450	27268597	27275047	190	0.727741
HG00239	GBR	HG00142	GBR	Carrier	Carrier	1788	4955	27268597	27273552	152	0.642664
NA12272	CEU	HG00142	GBR	Carrier	Carrier	1406	7435	27267612	27275047	213	0.365759
NA20529	TSI	HG00239	GBR	Carrier	Non-carrier	2357	126210	27204647	27330857	3299	27.7709
NA20529	TSI	NA12273	CEU	Carrier	Non-carrier	2319	96191	27199502	27295693	2637	26.8493
NA12273	CEU	HG00142	GBR	Carrier	Non-carrier	2688	33671	27267612	27301283	736	8.952
HG00106	GBR	HG00106	GBR	Carrier	Non-carrier	1964	31204	27259852	27291056	842	7.13869
NA20529	TSI	NA12273	CEU	Carrier	Non-carrier	2225	16845	27260344	27277189	475	3.97591
HG00239	GBR	NA12273	CEU	Carrier	Non-carrier	2007	13208	27260344	27273552	389	3.13556
NA12273	CEU	HG00114	GBR	Carrier	Non-carrier	2441	12377	27267612	27279989	331	2.72721
HG00114	GBR	HG00106	GBR	Carrier	Non-carrier	1751	16367	27263622	27279989	449	2.67723
NA20529	TSI	HG00239	GBR	Carrier	Non-carrier	1809	16845	27260344	27277189	475	2.63831
NA20529	TSI	HG00142	GBR	Carrier	Non-carrier	2394	9288	27268597	27277885	253	2.54483
HG00142	GBR	HG00114	GBR	Carrier	Non-carrier	2109	12377	27267612	27279989	331	2.43124
HG00142	GBR	HG00142	GBR	Carrier	Non-carrier	2038	12490	27267612	27280102	334	2.41777
NA20529	TSI	HG00114	GBR	Carrier	Non-carrier	2509	9288	27268597	27277885	253	2.34443
NA20529	TSI	HG00106	GBR	Carrier	Non-carrier	2145	9288	27268597	27277885	253	2.2125
NA12273	CEU	HG00106	GBR	Carrier	Non-carrier	1605	16367	27263622	27279989	449	2.12454
HG00142	GBR	HG00106	GBR	Carrier	Non-carrier	1607	14718	27265271	27279989	403	1.92553
NA12272	CEU	HG00114	GBR	Carrier	Non-carrier	1709	10048	27264999	27275047	292	1.67927
NA20529	TSI	HG00114	GBR	Carrier	Non-carrier	1965	8592	27268597	27277189	238	1.56459
NA20529	TSI	HG00106	GBR	Carrier	Non-carrier	1907	8592	27268597	27277189	238	1.45163
NA12272	CEU	HG00142	GBR	Carrier	Non-carrier	1810	8241	27266806	27275047	243	1.38982
NA20529	TSI	HG00142	GBR	Carrier	Non-carrier	1910	8592	27268597	27277189	238	1.3741
NA20529	TSI	NA12272	CEU	Carrier	Non-carrier	2635	4010	27268597	27272607	125	1.26228
NA12273	CEU	NA12272	CEU	Carrier	Non-carrier	2343	4995	27267612	27272607	148	1.23569
NA12272	CEU	HG00106	GBR	Carrier	Non-carrier	1609	7435	27267612	27275047	213	0.986279
HG00239	GBR	HG00142	GBR	Carrier	Non-carrier	2150	4955	27268597	27273552	152	0.9542
NA12272	CEU	NA12272	CEU	Carrier	Non-carrier	1717	5801	27266806	27272607	178	0.881182
HG00239	GBR	NA12272	CEU	Carrier	Non-carrier	2229	4010	27268597	27272607	125	0.872956
HG00239	GBR	HG00106	GBR	Carrier	Non-carrier	2041	4955	27268597	27273552	152	0.813487
HG00239	GBR	HG00114	GBR	Carrier	Non-carrier	1859	4955	27268597	27273552	152	0.781012
NA20529	TSI	NA12272	CEU	Carrier	Non-carrier	1815	4010	27268597	27272607	125	0.595615
HG00114	GBR	HG00106	GBR	Non-carrier	Carrier	2484	26286	27267612	27293898	612	6.70026
HG00142	GBR	HG00114	GBR	Non-carrier	Carrier	1804	33671	27267612	27301283	736	5.10006
HG00142	GBR	HG00106	GBR	Non-carrier	Carrier	2729	12377	27267612	27279989	331	4.21026
NA12273	CEU	HG00106	GBR	Non-carrier	Carrier	2352	9288	27268597	27277885	253	2.55855
HG00239	GBR	HG00106	GBR	Non-carrier	Carrier	2294	9288	27268597	27277885	253	2.39566
NA12273	CEU	HG00114	GBR	Non-carrier	Carrier	2193	9288	27268597	27277885	253	2.2058
HG00239	GBR	NA12273	CEU	Non-carrier	Carrier	2165	9288	27268597	27277885	253	2.14587
HG00239	GBR	HG00239	GBR	Non-carrier	Carrier	1603	13208	27260344	27273552	389	2.00095
HG00114	GBR	HG00114	GBR	Non-carrier	Carrier	1813	12377	27267612	27279989	331	1.92149
NA12273	CEU	NA12273	CEU	Non-carrier	Carrier	2015	9288	27268597	27277885	253	1.81146
HG00239	GBR	HG00114	GBR	Non-carrier	Carrier	1925	9288	27268597	27277885	253	1.71121
NA12273	CEU	HG00142	GBR	Non-carrier	Carrier	1979	9288	27268597	27277885	253	1.40919
HG00239	GBR	HG00142	GBR	Non-carrier	Carrier	1853	9288	27268597	27277885	253	1.3757
NA12272	CEU	HG00106	GBR	Non-carrier	Carrier	2492	4995	27267612	27272607	148	1.30451
HG00239	GBR	NA12272	CEU	Non-carrier	Carrier	1707	6450	27268597	27275047	190	1.0103
NA12272	CEU	HG00142	GBR	Non-carrier	Carrier	2131	4995	27267612	27272607	148	0.894667
NA12272	CEU	HG00114	GBR	Non-carrier	Carrier	2015	4995	27267612	27272607	148	0.886686
NA12273	CEU	NA12272	CEU	Non-carrier	Carrier	1631	6450	27268597	27275047	190	0.758611
HG00239	GBR	NA12273	CEU	Non-carrier	Non-carrier	1960	91046	27204647	27295693	2470	18.0515
HG00114	GBR	HG00106	GBR	Non-carrier	Non-carrier	1926	23444	27267612	27291056	607	4.16498
NA12272	CEU	HG00142	GBR	Non-carrier	Non-carrier	1831	18350	27254257	27272607	565	3.40369
HG00142	GBR	HG00114	GBR	Non-carrier	Non-carrier	2119	13183	27266806	27279989	361	3.02613
HG00142	GBR	HG00106	GBR	Non-carrier	Non-carrier	2263	12377	27267612	27279989	331	2.80338
NA12273	CEU	HG00114	GBR	Non-carrier	Non-carrier	2072	9288	27268597	27277885	253	1.98977
NA12273	CEU	HG00142	GBR	Non-carrier	Non-carrier	2217	9288	27268597	27277885	253	1.83707
HG00239	GBR	HG00142	GBR	Non-carrier	Non-carrier	2057	9288	27268597	27277885	253	1.64906
HG00239	GBR	HG00114	GBR	Non-carrier	Non-carrier	1820	9288	27268597	27277885	253	1.56891
NA12273	CEU	HG00106	GBR	Non-carrier	Non-carrier	1662	9288	27268597	27277885	253	1.42079
HG00239	GBR	HG00106	GBR	Non-carrier	Non-carrier	1684	9288	27268597	27277885	253	1.28703
NA12272	CEU	HG00114	GBR	Non-carrier	Non-carrier	1922	5801	27266806	27272607	178	1.21269
NA12272	CEU	HG00106	GBR	Non-carrier	Non-carrier	2256	4995	27267612	27272607	148	1.04204
HG00239	GBR	NA12272	CEU	Non-carrier	Non-carrier	2124	4010	27268597	27272607	125	0.764847
NA12273	CEU	NA12272	CEU	Non-carrier	Non-carrier	1858	4010	27268597	27272607	125	0.309154

## Sheet: S7
Supplementary Table S7: Pairwise segment sharing for mutation S614G.
ID1	Pop1	ID2	Pop2	Chromosome copy for ID1	Chromosome copy for ID2	# shared segments	Size of the segment surrounding the variant of interest (in bp)	Start	End	#SNPS	Normalization Score
HG03511	ESN	HG03120	ESN	Carrier	Carrier	2561	83624	27242029	27325653	2087	22.7229
NA19327	LWK	HG03120	ESN	Carrier	Carrier	2843	47241	27243070	27290311	1307	22.51
NA19107	YRI	HG01936	PEL	Carrier	Carrier	2664	57993	27259913	27317906	1357	21.6964
HG03511	ESN	NA19327	LWK	Carrier	Carrier	3038	47241	27243070	27290311	1307	21.1216
NA19434	LWK	HG03084	MSL	Carrier	Carrier	2912	63257	27268597	27331854	1446	20.5057
HG03267	ESN	NA19327	LWK	Carrier	Carrier	2772	47241	27243070	27290311	1307	20.4534
HG03157	ESN	HG01936	PEL	Carrier	Carrier	2365	49444	27244454	27293898	1316	18.7442
NA19434	LWK	HG03120	ESN	Carrier	Carrier	3097	43921	27281732	27325653	942	18.6148
HG03511	ESN	HG03267	ESN	Carrier	Carrier	2516	58367	27242029	27300396	1488	16.7079
NA19030	LWK	HG03120	ESN	Carrier	Carrier	2895	39219	27269625	27308844	865	16.5592
NA19397	LWK	HG01936	PEL	Carrier	Carrier	3039	31130	27259181	27290311	817	16.258
HG03511	ESN	NA19434	LWK	Carrier	Carrier	2664	50746	27281732	27332478	1114	15.1394
HG03511	ESN	NA19030	LWK	Carrier	Carrier	2826	39219	27269625	27308844	865	14.7785
HG03511	ESN	HG03052	MSL	Carrier	Carrier	2799	40367	27268272	27308639	901	14.488
HG03052	MSL	HG03157	ESN	Carrier	Carrier	2736	41499	27267140	27308639	934	13.6947
HG03511	ESN	HG03084	MSL	Carrier	Carrier	2608	50122	27281732	27331854	1098	13.6487
HG03157	ESN	HG03120	ESN	Carrier	Carrier	2544	48482	27268272	27316754	1083	13.2348
NA19030	LWK	HG03157	ESN	Carrier	Carrier	2707	39219	27269625	27308844	865	13.2303
NA19107	YRI	NA19397	LWK	Carrier	Carrier	2783	30398	27259913	27290311	802	12.9575
HG03120	ESN	HG03084	MSL	Carrier	Carrier	2675	43921	27281732	27325653	942	12.9178
HG03267	ESN	NA19030	LWK	Carrier	Carrier	3000	30771	27269625	27300396	654	12.4133
NA19107	YRI	HG03157	ESN	Carrier	Carrier	2729	33985	27259913	27293898	845	11.7207
HG03052	MSL	NA19030	LWK	Carrier	Carrier	2497	39014	27269625	27308639	856	11.5895
HG03052	MSL	HG01936	PEL	Carrier	Carrier	2827	26758	27267140	27293898	630	11.384
NA19107	YRI	HG03511	ESN	Carrier	Carrier	2888	25626	27268272	27293898	597	11.0227
HG03267	ESN	HG03120	ESN	Carrier	Carrier	1279	174978	27125418	27300396	4858	10.9501
NA19107	YRI	NA19030	LWK	Carrier	Carrier	2854	24273	27269625	27293898	552	10.9256
HG02716	GWD	HG01936	PEL	Carrier	Carrier	2400	38243	27274426	27312669	815	10.9192
HG03052	MSL	HG03120	ESN	Carrier	Carrier	2456	40367	27268272	27308639	901	10.6283
NA19030	LWK	HG01936	PEL	Carrier	Carrier	2692	24273	27269625	27293898	552	10.3732
HG03267	ESN	HG03052	MSL	Carrier	Carrier	2631	32124	27268272	27300396	699	10.275
NA19107	YRI	HG02716	GWD	Carrier	Carrier	2538	38243	27274426	27312669	815	10.216
HG03120	ESN	HG01936	PEL	Carrier	Carrier	2713	25626	27268272	27293898	597	10.0204
HG03267	ESN	HG01936	PEL	Carrier	Carrier	2664	25626	27268272	27293898	597	9.96777
NA19434	LWK	HG03157	ESN	Carrier	Carrier	2667	35022	27281732	27316754	727	9.84671
NA19107	YRI	NA19327	LWK	Carrier	Carrier	3050	22039	27268272	27290311	554	9.78218
NA19107	YRI	HG03120	ESN	Carrier	Carrier	2723	25626	27268272	27293898	597	9.689
NA19107	YRI	HG03267	ESN	Carrier	Carrier	2886	25626	27268272	27293898	597	9.65696
NA19397	LWK	NA19030	LWK	Carrier	Carrier	2983	20686	27269625	27290311	509	9.58564
HG03511	ESN	HG01936	PEL	Carrier	Carrier	2668	25626	27268272	27293898	597	9.5503
NA19397	LWK	HG03157	ESN	Carrier	Carrier	2762	31130	27259181	27290311	817	9.26979
HG03052	MSL	NA19327	LWK	Carrier	Carrier	2985	22039	27268272	27290311	554	9.24085
HG03157	ESN	HG03084	MSL	Carrier	Carrier	2699	35022	27281732	27316754	727	9.04224
HG03052	MSL	NA19434	LWK	Carrier	Carrier	2913	26907	27281732	27308639	545	8.96426
NA19434	LWK	NA19030	LWK	Carrier	Carrier	2778	27112	27281732	27308844	554	8.92202
HG03267	ESN	HG03157	ESN	Carrier	Carrier	2589	32124	27268272	27300396	699	8.78442
NA19327	LWK	NA19030	LWK	Carrier	Carrier	3034	20686	27269625	27290311	509	8.64518
HG03267	ESN	NA19397	LWK	Carrier	Carrier	3087	22039	27268272	27290311	554	8.44866
HG03052	MSL	HG03084	MSL	Carrier	Carrier	2701	26907	27281732	27308639	545	8.39511
NA19327	LWK	HG01936	PEL	Carrier	Carrier	2726	22039	27268272	27290311	554	8.18925
NA19397	LWK	NA19327	LWK	Carrier	Carrier	2893	25626	27268272	27293898	597	8.12223
NA19397	LWK	HG03120	ESN	Carrier	Carrier	2922	22039	27268272	27290311	554	8.04746
NA19030	LWK	HG03084	MSL	Carrier	Carrier	2740	27112	27281732	27308844	554	7.9959
NA19327	LWK	HG03157	ESN	Carrier	Carrier	2667	22039	27268272	27290311	554	7.90471
HG03511	ESN	NA19397	LWK	Carrier	Carrier	2839	22039	27268272	27290311	554	7.66423
HG03511	ESN	HG03157	ESN	Carrier	Carrier	2437	48482	27268272	27316754	1083	7.54542
HG03052	MSL	NA19397	LWK	Carrier	Carrier	2690	23171	27267140	27290311	587	7.25195
NA19030	LWK	HG02716	GWD	Carrier	Carrier	2764	19472	27274426	27293898	413	7.18554
HG03052	MSL	HG02716	GWD	Carrier	Carrier	2861	19472	27274426	27293898	413	6.98457
NA19107	YRI	HG03052	MSL	Carrier	Carrier	2607	26758	27267140	27293898	630	6.70542
HG03267	ESN	NA19434	LWK	Carrier	Carrier	3026	18664	27281732	27300396	343	6.26658
NA19397	LWK	HG02716	GWD	Carrier	Carrier	2883	15885	27274426	27290311	370	6.21528
HG03168	ESN	HG02716	GWD	Carrier	Carrier	2820	16109	27268272	27284381	419	6.10906
HG03267	ESN	HG02716	GWD	Carrier	Carrier	2676	19472	27274426	27293898	413	5.97432
HG03511	ESN	HG02716	GWD	Carrier	Carrier	2726	19472	27274426	27293898	413	5.94541
HG03120	ESN	HG02716	GWD	Carrier	Carrier	2609	19472	27274426	27293898	413	5.73666
NA20318	ASW	HG01200	PUR	Carrier	Carrier	2677	20198	27281732	27301930	382	5.31538
NA19327	LWK	HG02716	GWD	Carrier	Carrier	2746	15885	27274426	27290311	370	5.29504
HG03267	ESN	HG03084	MSL	Carrier	Carrier	2876	18664	27281732	27300396	343	4.8433
NA19107	YRI	NA19434	LWK	Carrier	Carrier	3062	12166	27281732	27293898	241	4.55392
NA19434	LWK	HG01936	PEL	Carrier	Carrier	2986	12166	27281732	27293898	241	4.41918
NA19434	LWK	HG02716	GWD	Carrier	Carrier	3058	12166	27281732	27293898	241	4.35084
HG03084	MSL	HG01936	PEL	Carrier	Carrier	2880	12166	27281732	27293898	241	4.09445
HG03168	ESN	HG01936	PEL	Carrier	Carrier	2792	9955	27274426	27284381	235	3.91483
HG03157	ESN	HG02716	GWD	Carrier	Carrier	2163	19472	27274426	27293898	413	3.7815
HG03168	ESN	NA19327	LWK	Carrier	Carrier	2778	9955	27274426	27284381	235	3.76597
HG03168	ESN	NA19030	LWK	Carrier	Carrier	2748	9955	27274426	27284381	235	3.4028
NA19434	LWK	NA19327	LWK	Carrier	Carrier	2980	8579	27281732	27290311	198	3.40278
HG03476	MSL	NA19030	LWK	Carrier	Carrier	3355	6358	27280382	27286740	149	3.0997
HG03267	ESN	HG03168	ESN	Carrier	Carrier	2762	9955	27274426	27284381	235	3.02171
HG03476	MSL	HG02716	GWD	Carrier	Carrier	3215	6358	27280382	27286740	149	3.00818
NA20318	ASW	NA19434	LWK	Carrier	Carrier	2957	7646	27279948	27287594	185	2.9965
NA19397	LWK	HG03084	MSL	Carrier	Carrier	2823	8579	27281732	27290311	198	2.98081
NA19327	LWK	HG03084	MSL	Carrier	Carrier	2818	8579	27281732	27290311	198	2.95268
HG03511	ESN	HG03476	MSL	Carrier	Carrier	3297	6358	27280382	27286740	149	2.93814
NA19107	YRI	HG03476	MSL	Carrier	Carrier	3099	6358	27280382	27286740	149	2.88977
NA19107	YRI	HG03168	ESN	Carrier	Carrier	2918	9955	27274426	27284381	235	2.88947
HG03052	MSL	HG01200	PUR	Carrier	Carrier	2929	7646	27279948	27287594	185	2.88092
HG03511	ESN	HG01200	PUR	Carrier	Carrier	2882	7646	27279948	27287594	185	2.85415
NA20318	ASW	HG03084	MSL	Carrier	Carrier	2853	7646	27279948	27287594	185	2.79878
NA19107	YRI	HG03084	MSL	Carrier	Carrier	2688	12166	27281732	27293898	241	2.78968
NA19030	LWK	HG01200	PUR	Carrier	Carrier	2898	7646	27279948	27287594	185	2.76121
HG03168	ESN	HG03052	MSL	Carrier	Carrier	2577	9955	27274426	27284381	235	2.74113
HG03084	MSL	HG02716	GWD	Carrier	Carrier	2548	12166	27281732	27293898	241	2.70448
HG03476	MSL	HG03157	ESN	Carrier	Carrier	3206	6358	27280382	27286740	149	2.63546
HG03511	ESN	HG03168	ESN	Carrier	Carrier	2526	9955	27274426	27284381	235	2.61982
NA19434	LWK	NA19397	LWK	Carrier	Carrier	2847	8579	27281732	27290311	198	2.5925
HG03168	ESN	HG03120	ESN	Carrier	Carrier	2549	9955	27274426	27284381	235	2.58769
HG03267	ESN	HG01200	PUR	Carrier	Carrier	2964	7646	27279948	27287594	185	2.58368
HG03168	ESN	NA19397	LWK	Carrier	Carrier	2403	9955	27274426	27284381	235	2.54365
HG03476	MSL	NA19327	LWK	Carrier	Carrier	3227	6358	27280382	27286740	149	2.4532
HG03168	ESN	HG03157	ESN	Carrier	Carrier	2333	9955	27274426	27284381	235	2.37495
NA19107	YRI	HG01200	PUR	Carrier	Carrier	2936	7646	27279948	27287594	185	2.33877
HG03120	ESN	HG01200	PUR	Carrier	Carrier	2733	7646	27279948	27287594	185	2.28728
HG01498	CLM	HG01200	PUR	Carrier	Carrier	2426	7337	27277761	27285098	181	2.27942
HG01936	PEL	HG01200	PUR	Carrier	Carrier	2660	7646	27279948	27287594	185	2.26412
NA19107	YRI	NA20318	ASW	Carrier	Carrier	2961	5862	27281732	27287594	142	2.26392
NA20318	ASW	NA19030	LWK	Carrier	Carrier	3039	5862	27281732	27287594	142	2.22031
HG03476	MSL	HG03052	MSL	Carrier	Carrier	3190	6358	27280382	27286740	149	2.21233
HG03157	ESN	HG01200	PUR	Carrier	Carrier	2655	7646	27279948	27287594	185	2.20064
NA19327	LWK	HG01200	PUR	Carrier	Carrier	2404	7646	27279948	27287594	185	2.18099
HG03476	MSL	HG03120	ESN	Carrier	Carrier	2968	6358	27280382	27286740	149	2.16412
NA19397	LWK	HG01200	PUR	Carrier	Carrier	2497	7646	27279948	27287594	185	2.10547
HG03476	MSL	HG01936	PEL	Carrier	Carrier	3097	6358	27280382	27286740	149	2.08998
NA20318	ASW	NA19327	LWK	Carrier	Carrier	2749	5862	27281732	27287594	142	2.08084
HG03052	MSL	NA20318	ASW	Carrier	Carrier	2768	5862	27281732	27287594	142	2.06333
HG02716	GWD	HG01200	PUR	Carrier	Carrier	2738	7646	27279948	27287594	185	2.05732
HG01498	CLM	NA19030	LWK	Carrier	Carrier	2708	5150	27279948	27285098	123	1.95079
HG03476	MSL	NA19434	LWK	Carrier	Carrier	3223	5008	27281732	27286740	114	1.91924
HG03476	MSL	HG03267	ESN	Carrier	Carrier	2879	6358	27280382	27286740	149	1.89607
NA20318	ASW	HG02716	GWD	Carrier	Carrier	2739	5862	27281732	27287594	142	1.89302
NA19434	LWK	HG01200	PUR	Carrier	Carrier	2810	5862	27281732	27287594	142	1.84711
HG03476	MSL	NA19397	LWK	Carrier	Carrier	2864	6358	27280382	27286740	149	1.81503
HG03476	MSL	HG01200	PUR	Carrier	Carrier	2899	6358	27280382	27286740	149	1.76874
HG03267	ESN	HG01498	CLM	Carrier	Carrier	2822	5150	27279948	27285098	123	1.75784
HG01498	CLM	NA19327	LWK	Carrier	Carrier	2892	5150	27279948	27285098	123	1.7373
NA20318	ASW	HG01936	PEL	Carrier	Carrier	2601	5862	27281732	27287594	142	1.69251
HG01498	CLM	HG02716	GWD	Carrier	Carrier	2620	5150	27279948	27285098	123	1.66821
HG01498	CLM	HG03120	ESN	Carrier	Carrier	2571	5150	27279948	27285098	123	1.64954
HG01498	CLM	NA19397	LWK	Carrier	Carrier	2633	5150	27279948	27285098	123	1.60993
HG03476	MSL	HG03168	ESN	Carrier	Carrier	3187	3999	27280382	27284381	98	1.60916
NA20318	ASW	HG03157	ESN	Carrier	Carrier	2616	5862	27281732	27287594	142	1.60015
HG03511	ESN	NA20318	ASW	Carrier	Carrier	2635	5862	27281732	27287594	142	1.55164
HG03476	MSL	HG03084	MSL	Carrier	Carrier	3073	5008	27281732	27286740	114	1.54474
HG03511	ESN	HG01498	CLM	Carrier	Carrier	2694	5150	27279948	27285098	123	1.46791
NA20318	ASW	HG03120	ESN	Carrier	Carrier	2512	5862	27281732	27287594	142	1.40241
HG03052	MSL	HG01498	CLM	Carrier	Carrier	2605	5150	27279948	27285098	123	1.3766
NA19107	YRI	HG01498	CLM	Carrier	Carrier	2512	5150	27279948	27285098	123	1.3582
HG01498	CLM	HG03157	ESN	Carrier	Carrier	2513	5150	27279948	27285098	123	1.34226
HG03168	ESN	HG01498	CLM	Carrier	Carrier	2634	4433	27279948	27284381	106	1.33325
HG03084	MSL	HG01200	PUR	Carrier	Carrier	2362	5862	27281732	27287594	142	1.24072
HG03476	MSL	NA20318	ASW	Carrier	Carrier	2670	5008	27281732	27286740	114	1.23682
NA20318	ASW	NA19397	LWK	Carrier	Carrier	2542	5862	27281732	27287594	142	1.17613
HG03267	ESN	NA20318	ASW	Carrier	Carrier	2349	5862	27281732	27287594	142	1.17039
HG03476	MSL	HG01889	ACB	Carrier	Carrier	3190	3162	27280990	27284152	77	1.12262
HG03168	ESN	HG01200	PUR	Carrier	Carrier	2584	4433	27279948	27284381	106	1.00969
HG01936	PEL	HG01889	ACB	Carrier	Carrier	3039	3162	27280990	27284152	77	0.951751
NA19327	LWK	HG01889	ACB	Carrier	Carrier	3149	3162	27280990	27284152	77	0.94754
HG01498	CLM	HG01936	PEL	Carrier	Carrier	2176	5150	27279948	27285098	123	0.885714
NA19030	LWK	HG01889	ACB	Carrier	Carrier	2945	3162	27280990	27284152	77	0.81756
NA19397	LWK	HG01889	ACB	Carrier	Carrier	2882	3162	27280990	27284152	77	0.815837
NA19107	YRI	HG01889	ACB	Carrier	Carrier	2961	3162	27280990	27284152	77	0.809855
HG01498	CLM	NA19434	LWK	Carrier	Carrier	2636	3366	27281732	27285098	80	0.788906
HG01498	CLM	NA20318	ASW	Carrier	Carrier	2731	3366	27281732	27285098	80	0.777086
HG03168	ESN	HG01889	ACB	Carrier	Carrier	2873	3162	27280990	27284152	77	0.761109
HG01498	CLM	HG03084	MSL	Carrier	Carrier	2584	3366	27281732	27285098	80	0.754137
HG02716	GWD	HG01889	ACB	Carrier	Carrier	2867	3162	27280990	27284152	77	0.7462
HG01498	CLM	HG01889	ACB	Carrier	Carrier	2661	3162	27280990	27284152	77	0.734589
HG01889	ACB	HG01200	PUR	Carrier	Carrier	2763	3162	27280990	27284152	77	0.710919
HG03476	MSL	HG01498	CLM	Carrier	Carrier	2607	4716	27280382	27285098	115	0.704855
HG03511	ESN	HG01889	ACB	Carrier	Carrier	2853	3162	27280990	27284152	77	0.647126
HG03052	MSL	HG01889	ACB	Carrier	Carrier	2802	3162	27280990	27284152	77	0.626632
NA19434	LWK	HG01889	ACB	Carrier	Carrier	3165	2420	27281732	27284152	51	0.591227
HG03157	ESN	HG01889	ACB	Carrier	Carrier	2834	3162	27280990	27284152	77	0.589739
HG03267	ESN	HG01889	ACB	Carrier	Carrier	2725	3162	27280990	27284152	77	0.531019
NA20318	ASW	HG01889	ACB	Carrier	Carrier	3110	2420	27281732	27284152	51	0.463871
HG03084	MSL	HG01889	ACB	Carrier	Carrier	3077	2420	27281732	27284152	51	0.432725
HG03120	ESN	HG01889	ACB	Carrier	Carrier	2406	3162	27280990	27284152	77	0.418315
HG03168	ESN	HG03084	MSL	Carrier	Carrier	2694	2649	27281732	27284381	63	0.416109
HG03168	ESN	NA19434	LWK	Carrier	Carrier	2644	2649	27281732	27284381	63	0.412836
HG03168	ESN	NA20318	ASW	Carrier	Carrier	2297	2649	27281732	27284381	63	0.213225
NA20318	ASW	HG02716	GWD	Carrier	Non-carrier	2642	26014	27271010	27297024	517	7.83415
NA20318	ASW	NA19397	LWK	Carrier	Non-carrier	2615	17486	27267612	27285098	451	6.32824
NA20318	ASW	NA19327	LWK	Carrier	Non-carrier	2772	16930	27273381	27290311	403	5.95864
NA20318	ASW	HG03120	ESN	Carrier	Non-carrier	2946	15814	27281210	27297024	272	5.22079
HG03476	MSL	HG03168	ESN	Carrier	Non-carrier	2953	8579	27281732	27290311	198	3.81047
NA19107	YRI	HG03476	MSL	Carrier	Non-carrier	2962	8579	27281732	27290311	198	3.74825
NA19434	LWK	NA19327	LWK	Carrier	Non-carrier	3111	7646	27279948	27287594	185	3.36914
NA19434	LWK	HG02716	GWD	Carrier	Non-carrier	3103	7646	27279948	27287594	185	3.27468
NA20318	ASW	NA19434	LWK	Carrier	Non-carrier	2728	9233	27281732	27290965	232	3.25416
HG03511	ESN	NA19434	LWK	Carrier	Non-carrier	2955	7347	27280247	27287594	179	2.99943
HG03511	ESN	HG03476	MSL	Carrier	Non-carrier	2836	8579	27281732	27290311	198	2.94624
NA19107	YRI	NA19434	LWK	Carrier	Non-carrier	2755	7347	27280247	27287594	179	2.93031
HG03476	MSL	NA19434	LWK	Carrier	Non-carrier	3156	6358	27280382	27286740	149	2.79049
NA19107	YRI	NA19327	LWK	Carrier	Non-carrier	3111	5862	27281732	27287594	142	2.69036
HG03052	MSL	NA19327	LWK	Carrier	Non-carrier	3092	5862	27281732	27287594	142	2.5994
HG01498	CLM	HG01200	PUR	Carrier	Non-carrier	2296	13961	27281732	27295693	244	2.56935
HG03052	MSL	NA19434	LWK	Carrier	Non-carrier	2892	7347	27280247	27287594	179	2.54287
NA19434	LWK	HG01200	PUR	Carrier	Non-carrier	2568	7186	27277912	27285098	174	2.48037
NA19434	LWK	HG03120	ESN	Carrier	Non-carrier	2805	6384	27281210	27287594	160	2.33679
NA19434	LWK	HG01936	PEL	Carrier	Non-carrier	2912	5019	27280079	27285098	119	2.26029
NA19030	LWK	HG03120	ESN	Carrier	Non-carrier	2885	5862	27281732	27287594	142	2.2346
NA19397	LWK	NA19327	LWK	Carrier	Non-carrier	3008	5862	27281732	27287594	142	2.22866
HG03267	ESN	HG02716	GWD	Carrier	Non-carrier	2855	5862	27281732	27287594	142	2.21364
NA19327	LWK	HG03120	ESN	Carrier	Non-carrier	2951	5862	27281732	27287594	142	2.20888
HG03476	MSL	HG03476	MSL	Carrier	Non-carrier	3355	5008	27281732	27286740	114	2.16338
NA19397	LWK	HG03120	ESN	Carrier	Non-carrier	2998	5862	27281732	27287594	142	2.15748
NA19107	YRI	HG03052	MSL	Carrier	Non-carrier	2978	5862	27281732	27287594	142	2.13142
NA19107	YRI	HG03120	ESN	Carrier	Non-carrier	2729	5862	27281732	27287594	142	2.12472
HG03120	ESN	HG03120	ESN	Carrier	Non-carrier	2794	5862	27281732	27287594	142	2.1216
HG03476	MSL	HG01498	CLM	Carrier	Non-carrier	2633	8579	27281732	27290311	198	2.11842
HG03267	ESN	NA19434	LWK	Carrier	Non-carrier	2841	7347	27280247	27287594	179	2.09566
HG03476	MSL	HG03120	ESN	Carrier	Non-carrier	3160	5008	27281732	27286740	114	2.08873
HG03267	ESN	HG03120	ESN	Carrier	Non-carrier	3015	5862	27281732	27287594	142	2.04308
HG03052	MSL	HG03120	ESN	Carrier	Non-carrier	2662	5862	27281732	27287594	142	2.03011
HG03511	ESN	HG03052	MSL	Carrier	Non-carrier	2822	5862	27281732	27287594	142	2.01196
NA19434	LWK	NA19397	LWK	Carrier	Non-carrier	2906	5150	27279948	27285098	123	1.99408
HG03511	ESN	HG03120	ESN	Carrier	Non-carrier	2833	5862	27281732	27287594	142	1.97717
HG03084	MSL	HG01200	PUR	Carrier	Non-carrier	2634	7186	27277912	27285098	174	1.95153
HG03476	MSL	HG03267	ESN	Carrier	Non-carrier	3110	5008	27281732	27286740	114	1.9425
HG03476	MSL	HG03052	MSL	Carrier	Non-carrier	3389	5008	27281732	27286740	114	1.93102
HG03267	ESN	NA19327	LWK	Carrier	Non-carrier	2881	5862	27281732	27287594	142	1.89126
HG03267	ESN	HG03267	ESN	Carrier	Non-carrier	2759	5862	27281732	27287594	142	1.88019
HG03267	ESN	HG03052	MSL	Carrier	Non-carrier	2780	5862	27281732	27287594	142	1.86564
HG03476	MSL	HG02716	GWD	Carrier	Non-carrier	3054	5008	27281732	27286740	114	1.86036
NA19434	LWK	NA19434	LWK	Carrier	Non-carrier	2821	5862	27281732	27287594	142	1.84793
NA19397	LWK	HG02716	GWD	Carrier	Non-carrier	2756	5862	27281732	27287594	142	1.83331
HG03168	ESN	HG03084	MSL	Carrier	Non-carrier	3253	4379	27283215	27287594	110	1.80311
NA19107	YRI	HG03267	ESN	Carrier	Non-carrier	2725	5862	27281732	27287594	142	1.69148
NA19107	YRI	HG02716	GWD	Carrier	Non-carrier	2685	5862	27281732	27287594	142	1.68164
NA19327	LWK	HG02716	GWD	Carrier	Non-carrier	2775	5862	27281732	27287594	142	1.67682
HG03511	ESN	HG02716	GWD	Carrier	Non-carrier	2573	5862	27281732	27287594	142	1.66663
HG03120	ESN	HG02716	GWD	Carrier	Non-carrier	2536	5862	27281732	27287594	142	1.66644
HG01498	CLM	NA19397	LWK	Carrier	Non-carrier	2550	5862	27281732	27287594	142	1.58068
HG01498	CLM	NA19434	LWK	Carrier	Non-carrier	2671	4851	27280247	27285098	117	1.56848
NA19030	LWK	HG02716	GWD	Carrier	Non-carrier	2423	5862	27281732	27287594	142	1.54649
HG03511	ESN	HG03267	ESN	Carrier	Non-carrier	2531	5862	27281732	27287594	142	1.5381
HG03084	MSL	HG02716	GWD	Carrier	Non-carrier	2361	7646	27279948	27287594	185	1.50937
HG03511	ESN	HG01498	CLM	Carrier	Non-carrier	2714	5008	27281732	27286740	114	1.48242
HG03157	ESN	HG03120	ESN	Carrier	Non-carrier	2770	5862	27281732	27287594	142	1.47563
HG03511	ESN	NA19327	LWK	Carrier	Non-carrier	2787	5862	27281732	27287594	142	1.42359
NA19107	YRI	HG03168	ESN	Carrier	Non-carrier	2646	5008	27281732	27286740	114	1.40958
HG03157	ESN	HG02716	GWD	Carrier	Non-carrier	2380	5862	27281732	27287594	142	1.3747
HG03052	MSL	HG02716	GWD	Carrier	Non-carrier	2482	5862	27281732	27287594	142	1.36764
HG03052	MSL	HG01498	CLM	Carrier	Non-carrier	2699	5008	27281732	27286740	114	1.34361
NA20318	ASW	HG01936	PEL	Carrier	Non-carrier	2661	5019	27280079	27285098	119	1.32368
NA19107	YRI	HG01498	CLM	Carrier	Non-carrier	2614	5008	27281732	27286740	114	1.23539
HG03267	ESN	HG01498	CLM	Carrier	Non-carrier	2552	5008	27281732	27286740	114	1.21195
HG03476	MSL	NA19327	LWK	Carrier	Non-carrier	2892	5008	27281732	27286740	114	1.18985
HG03168	ESN	NA19030	LWK	Carrier	Non-carrier	2730	4379	27283215	27287594	110	1.18854
HG03267	ESN	HG03168	ESN	Carrier	Non-carrier	2998	5008	27281732	27286740	114	1.17985
HG03168	ESN	HG03157	ESN	Carrier	Non-carrier	2829	4379	27283215	27287594	110	1.15098
NA19107	YRI	HG01200	PUR	Carrier	Non-carrier	2934	3366	27281732	27285098	80	1.14153
HG03084	MSL	HG01936	PEL	Carrier	Non-carrier	2574	5019	27280079	27285098	119	1.08564
HG01498	CLM	HG01936	PEL	Carrier	Non-carrier	2244	5862	27281732	27287594	142	1.05288
HG03476	MSL	NA19397	LWK	Carrier	Non-carrier	3063	3366	27281732	27285098	80	1.05114
HG03168	ESN	HG01889	ACB	Carrier	Non-carrier	2678	4379	27283215	27287594	110	1.04751
HG03168	ESN	NA19434	LWK	Carrier	Non-carrier	2791	4134	27280247	27284381	100	1.03553
HG03476	MSL	HG01936	PEL	Carrier	Non-carrier	2907	3366	27281732	27285098	80	1.02255
NA20318	ASW	HG01200	PUR	Carrier	Non-carrier	2461	5150	27279948	27285098	123	1.01991
HG03511	ESN	HG03511	ESN	Carrier	Non-carrier	3013	3317	27281732	27285049	78	0.995842
HG01498	CLM	NA20318	ASW	Carrier	Non-carrier	2689	3507	27283654	27287161	91	0.97953
HG03052	MSL	HG01200	PUR	Carrier	Non-carrier	2737	3366	27281732	27285098	80	0.951496
HG03052	MSL	NA19397	LWK	Carrier	Non-carrier	2791	3366	27281732	27285098	80	0.949492
HG03511	ESN	HG01936	PEL	Carrier	Non-carrier	2826	3366	27281732	27285098	80	0.904282
HG01498	CLM	HG03120	ESN	Carrier	Non-carrier	2697	3366	27281732	27285098	80	0.893479
NA19030	LWK	HG01200	PUR	Carrier	Non-carrier	2746	3366	27281732	27285098	80	0.875051
HG03476	MSL	HG01200	PUR	Carrier	Non-carrier	3061	3366	27281732	27285098	80	0.860233
HG03168	ESN	HG03168	ESN	Carrier	Non-carrier	3214	2649	27281732	27284381	63	0.856475
NA19030	LWK	HG01936	PEL	Carrier	Non-carrier	2512	3366	27281732	27285098	80	0.821221
NA19327	LWK	HG01936	PEL	Carrier	Non-carrier	2766	3366	27281732	27285098	80	0.810422
HG03120	ESN	HG01936	PEL	Carrier	Non-carrier	2659	3366	27281732	27285098	80	0.805111
NA19397	LWK	HG01200	PUR	Carrier	Non-carrier	2663	3366	27281732	27285098	80	0.772105
HG02716	GWD	HG01200	PUR	Carrier	Non-carrier	2728	3366	27281732	27285098	80	0.764544
NA19107	YRI	NA19397	LWK	Carrier	Non-carrier	2734	3366	27281732	27285098	80	0.75947
HG03052	MSL	HG01936	PEL	Carrier	Non-carrier	2613	3366	27281732	27285098	80	0.738454
NA19327	LWK	HG01200	PUR	Carrier	Non-carrier	2642	3366	27281732	27285098	80	0.735355
HG02716	GWD	HG01936	PEL	Carrier	Non-carrier	2616	3366	27281732	27285098	80	0.721147
HG03120	ESN	HG01200	PUR	Carrier	Non-carrier	2665	3366	27281732	27285098	80	0.719276
HG03267	ESN	HG01200	PUR	Carrier	Non-carrier	2706	3366	27281732	27285098	80	0.708682
HG01498	CLM	HG02716	GWD	Carrier	Non-carrier	2555	3366	27281732	27285098	80	0.69874
NA19397	LWK	HG01936	PEL	Carrier	Non-carrier	2391	3366	27281732	27285098	80	0.691777
HG03267	ESN	HG01936	PEL	Carrier	Non-carrier	2606	3366	27281732	27285098	80	0.690706
HG01498	CLM	NA19327	LWK	Carrier	Non-carrier	2657	3366	27281732	27285098	80	0.673544
HG03168	ESN	HG03120	ESN	Carrier	Non-carrier	2885	2649	27281732	27284381	63	0.654131
HG03168	ESN	NA19327	LWK	Carrier	Non-carrier	2963	2649	27281732	27284381	63	0.642226
HG03168	ESN	HG03052	MSL	Carrier	Non-carrier	2978	2649	27281732	27284381	63	0.636779
HG03511	ESN	NA19397	LWK	Carrier	Non-carrier	2498	3366	27281732	27285098	80	0.636052
HG03267	ESN	NA19397	LWK	Carrier	Non-carrier	2544	3366	27281732	27285098	80	0.634377
HG03511	ESN	HG01200	PUR	Carrier	Non-carrier	2644	3366	27281732	27285098	80	0.626662
HG03157	ESN	HG01200	PUR	Carrier	Non-carrier	2455	3366	27281732	27285098	80	0.585857
HG03157	ESN	HG01936	PEL	Carrier	Non-carrier	2395	3366	27281732	27285098	80	0.575871
HG03511	ESN	HG03168	ESN	Carrier	Non-carrier	2772	5008	27281732	27286740	114	0.533432
HG03168	ESN	NA19397	LWK	Carrier	Non-carrier	2676	2649	27281732	27284381	63	0.52261
HG03168	ESN	HG01498	CLM	Carrier	Non-carrier	2396	2649	27281732	27284381	63	0.472476
HG01936	PEL	HG01200	PUR	Carrier	Non-carrier	2292	3366	27281732	27285098	80	0.448924
HG03168	ESN	HG02716	GWD	Carrier	Non-carrier	2509	2649	27281732	27284381	63	0.431278
HG03168	ESN	HG01200	PUR	Carrier	Non-carrier	2444	2649	27281732	27284381	63	0.408367
HG03168	ESN	HG01936	PEL	Carrier	Non-carrier	2506	2649	27281732	27284381	63	0.400581
NA19107	YRI	HG01936	PEL	Carrier	Non-carrier	2008	3366	27281732	27285098	80	0.31369
HG01889	ACB	HG01200	PUR	Carrier	Non-carrier	2877	2420	27281732	27284152	51	0.302291
HG03052	MSL	NA20318	ASW	Carrier	Non-carrier	3004	1444	27283654	27285098	40	0.25638
HG03476	MSL	NA20318	ASW	Carrier	Non-carrier	3042	1444	27283654	27285098	40	0.255342
NA19107	YRI	HG03511	ESN	Carrier	Non-carrier	2391	3317	27281732	27285049	78	0.247718
HG03120	ESN	HG03084	MSL	Carrier	Non-carrier	3360	1166	27283215	27284381	31	0.155097
NA19107	YRI	NA20318	ASW	Carrier	Non-carrier	2701	1444	27283654	27285098	40	0.141859
NA19434	LWK	HG03084	MSL	Carrier	Non-carrier	3313	1166	27283215	27284381	31	0.135433
NA19327	LWK	HG03084	MSL	Carrier	Non-carrier	3267	1166	27283215	27284381	31	0.128208
HG03267	ESN	HG03084	MSL	Carrier	Non-carrier	3343	1166	27283215	27284381	31	0.128192
HG03476	MSL	NA19030	LWK	Carrier	Non-carrier	3193	1166	27283215	27284381	31	0.108214
HG03157	ESN	HG03084	MSL	Carrier	Non-carrier	3128	1166	27283215	27284381	31	0.102467
NA19434	LWK	NA19030	LWK	Carrier	Non-carrier	3110	1166	27283215	27284381	31	0.102065
NA20318	ASW	HG03084	MSL	Carrier	Non-carrier	3118	1166	27283215	27284381	31	0.101678
HG03511	ESN	NA20318	ASW	Carrier	Non-carrier	2623	1444	27283654	27285098	40	0.096926
HG01498	CLM	HG01889	ACB	Carrier	Non-carrier	3048	1166	27283215	27284381	31	0.0919155
HG03267	ESN	NA20318	ASW	Carrier	Non-carrier	2537	1444	27283654	27285098	40	0.0913238
NA19030	LWK	HG01889	ACB	Carrier	Non-carrier	3104	1166	27283215	27284381	31	0.086297
HG03052	MSL	HG03157	ESN	Carrier	Non-carrier	3032	1166	27283215	27284381	31	0.0850111
HG03267	ESN	HG01889	ACB	Carrier	Non-carrier	3030	1166	27283215	27284381	31	0.0849204
HG03511	ESN	HG01889	ACB	Carrier	Non-carrier	3070	1166	27283215	27284381	31	0.0821604
HG03052	MSL	NA19030	LWK	Carrier	Non-carrier	3055	1166	27283215	27284381	31	0.0813923
NA19397	LWK	NA19030	LWK	Carrier	Non-carrier	3057	1166	27283215	27284381	31	0.0759944
HG03084	MSL	HG01889	ACB	Carrier	Non-carrier	3082	1166	27283215	27284381	31	0.0744484
NA19030	LWK	HG03084	MSL	Carrier	Non-carrier	3003	1166	27283215	27284381	31	0.0743676
NA19397	LWK	HG03084	MSL	Carrier	Non-carrier	3014	1166	27283215	27284381	31	0.0720302
NA19107	YRI	HG01889	ACB	Carrier	Non-carrier	3012	1166	27283215	27284381	31	0.0695162
HG03511	ESN	HG03084	MSL	Carrier	Non-carrier	3031	1166	27283215	27284381	31	0.0655434
HG03052	MSL	HG01889	ACB	Carrier	Non-carrier	3063	1166	27283215	27284381	31	0.0618114
HG01936	PEL	HG01889	ACB	Carrier	Non-carrier	2920	1166	27283215	27284381	31	0.0615416
NA19397	LWK	HG03157	ESN	Carrier	Non-carrier	2958	1166	27283215	27284381	31	0.0614884
NA19434	LWK	HG01889	ACB	Carrier	Non-carrier	2984	1166	27283215	27284381	31	0.0571689
NA19434	LWK	HG03157	ESN	Carrier	Non-carrier	2967	1166	27283215	27284381	31	0.0569197
HG03476	MSL	HG03157	ESN	Carrier	Non-carrier	2916	1166	27283215	27284381	31	0.0537297
HG03120	ESN	HG01889	ACB	Carrier	Non-carrier	2989	1166	27283215	27284381	31	0.0532844
HG03476	MSL	HG01889	ACB	Carrier	Non-carrier	2913	1166	27283215	27284381	31	0.0530295
HG01498	CLM	HG03084	MSL	Carrier	Non-carrier	2995	1166	27283215	27284381	31	0.0526585
NA19327	LWK	HG03157	ESN	Carrier	Non-carrier	2905	1166	27283215	27284381	31	0.0512407
HG03052	MSL	HG03084	MSL	Carrier	Non-carrier	2992	1166	27283215	27284381	31	0.0485047
NA19397	LWK	HG01889	ACB	Carrier	Non-carrier	2839	1166	27283215	27284381	31	0.0367827
HG01498	CLM	NA19030	LWK	Carrier	Non-carrier	2844	1166	27283215	27284381	31	0.0348513
NA19107	YRI	NA19030	LWK	Carrier	Non-carrier	2852	1166	27283215	27284381	31	0.0346552
NA19107	YRI	HG03084	MSL	Carrier	Non-carrier	2897	1166	27283215	27284381	31	0.0270682
HG03476	MSL	HG03084	MSL	Carrier	Non-carrier	2856	1166	27283215	27284381	31	0.0268313
HG03084	MSL	HG03084	MSL	Carrier	Non-carrier	2807	1166	27283215	27284381	31	0.0195504
NA19030	LWK	HG03157	ESN	Carrier	Non-carrier	2769	1166	27283215	27284381	31	0.0191072
NA20318	ASW	HG03157	ESN	Carrier	Non-carrier	2786	1166	27283215	27284381	31	0.0178179
NA19327	LWK	HG01889	ACB	Carrier	Non-carrier	2806	1166	27283215	27284381	31	0.0175854
NA19030	LWK	NA19030	LWK	Carrier	Non-carrier	2760	1166	27283215	27284381	31	0.0175604
HG03157	ESN	HG01889	ACB	Carrier	Non-carrier	2735	1166	27283215	27284381	31	0.0171466
HG02716	GWD	HG01889	ACB	Carrier	Non-carrier	2758	1166	27283215	27284381	31	0.0166048
HG03511	ESN	HG03157	ESN	Carrier	Non-carrier	2745	1166	27283215	27284381	31	0.0156355
HG03511	ESN	NA19030	LWK	Carrier	Non-carrier	2788	1166	27283215	27284381	31	0.0145932
NA20318	ASW	NA19030	LWK	Carrier	Non-carrier	2663	1166	27283215	27284381	31	0
HG03267	ESN	NA19030	LWK	Carrier	Non-carrier	2644	1166	27283215	27284381	31	0
HG03267	ESN	HG03157	ESN	Carrier	Non-carrier	2603	1166	27283215	27284381	31	-0.0141267
HG03157	ESN	HG03157	ESN	Carrier	Non-carrier	2598	1166	27283215	27284381	31	-0.0163073
NA20318	ASW	HG01889	ACB	Carrier	Non-carrier	2615	1166	27283215	27284381	31	-0.0167257
HG01498	CLM	HG03157	ESN	Carrier	Non-carrier	2519	1166	27283215	27284381	31	-0.03131
NA19107	YRI	HG03157	ESN	Carrier	Non-carrier	2269	1166	27283215	27284381	31	-0.042551
NA19327	LWK	NA19030	LWK	Carrier	Non-carrier	2148	1166	27283215	27284381	31	-0.0523331
HG01889	ACB	HG01889	ACB	Carrier	Non-carrier	3435	937	27283215	27284152	19	-0.118515
HG03168	ESN	NA20318	ASW	Carrier	Non-carrier	2463	727	27283654	27284381	23	-0.140304
HG03168	ESN	NA20318	ASW	Non-carrier	Carrier	2919	19600	27267140	27286740	503	9.28415
HG03267	ESN	NA20318	ASW	Non-carrier	Carrier	2698	20517	27273381	27293898	446	6.5567
HG03052	MSL	NA20318	ASW	Non-carrier	Carrier	3201	10718	27280247	27290965	269	5.53916
HG03476	MSL	NA19327	LWK	Non-carrier	Carrier	3318	9233	27281732	27290965	232	4.66236
HG03120	ESN	HG01200	PUR	Non-carrier	Carrier	2943	15292	27281732	27297024	254	4.60263
HG03052	MSL	HG01200	PUR	Non-carrier	Carrier	2992	9233	27281732	27290965	232	4.17057
HG03476	MSL	HG03267	ESN	Non-carrier	Carrier	3246	8579	27281732	27290311	198	4.07642
HG03476	MSL	HG03120	ESN	Non-carrier	Carrier	3041	8579	27281732	27290311	198	3.77887
HG02716	GWD	HG01200	PUR	Non-carrier	Carrier	2725	15292	27281732	27297024	254	3.65415
HG03476	MSL	HG01936	PEL	Non-carrier	Carrier	2950	8579	27281732	27290311	198	3.63724
HG03267	ESN	HG01200	PUR	Non-carrier	Carrier	2965	12166	27281732	27293898	241	3.60071
HG03476	MSL	NA19397	LWK	Non-carrier	Carrier	2839	9233	27281732	27290965	232	3.57924
HG03476	MSL	HG02716	GWD	Non-carrier	Carrier	3060	8579	27281732	27290311	198	3.50022
NA19434	LWK	NA19030	LWK	Non-carrier	Carrier	2945	7347	27280247	27287594	179	3.33115
HG03476	MSL	HG03084	MSL	Non-carrier	Carrier	2848	10064	27280247	27290311	235	3.31162
HG01498	CLM	NA19434	LWK	Non-carrier	Carrier	2798	8979	27277761	27286740	215	3.26997
NA19434	LWK	HG01200	PUR	Non-carrier	Carrier	2521	10718	27280247	27290965	269	3.23514
NA19434	LWK	HG01936	PEL	Non-carrier	Carrier	2857	7347	27280247	27287594	179	3.09878
NA19327	LWK	HG03084	MSL	Non-carrier	Carrier	2875	7646	27279948	27287594	185	3.03141
HG03267	ESN	NA19434	LWK	Non-carrier	Carrier	2903	7646	27279948	27287594	185	2.96189
NA19434	LWK	NA19327	LWK	Non-carrier	Carrier	3067	7347	27280247	27287594	179	2.90552
HG01498	CLM	HG03084	MSL	Non-carrier	Carrier	2610	8979	27277761	27286740	215	2.8326
HG03476	MSL	HG03157	ESN	Non-carrier	Carrier	2845	8579	27281732	27290311	198	2.81005
NA19327	LWK	HG01200	PUR	Non-carrier	Carrier	2671	8579	27281732	27290311	198	2.78905
NA19434	LWK	HG02716	GWD	Non-carrier	Carrier	2849	7347	27280247	27287594	179	2.76708
HG03476	MSL	NA19030	LWK	Non-carrier	Carrier	2700	8579	27281732	27290311	198	2.64457
NA19327	LWK	NA19030	LWK	Non-carrier	Carrier	2947	5862	27281732	27287594	142	2.63054
NA19434	LWK	NA19397	LWK	Non-carrier	Carrier	2886	7347	27280247	27287594	179	2.60913
HG03168	ESN	NA19434	LWK	Non-carrier	Carrier	3036	6792	27279948	27286740	157	2.58284
NA19434	LWK	HG03157	ESN	Non-carrier	Carrier	2872	7347	27280247	27287594	179	2.58045
HG03052	MSL	NA19397	LWK	Non-carrier	Carrier	3259	5862	27281732	27287594	142	2.57687
HG03476	MSL	HG03052	MSL	Non-carrier	Carrier	2875	8579	27281732	27290311	198	2.57466
HG03052	MSL	NA19434	LWK	Non-carrier	Carrier	3008	7347	27280247	27287594	179	2.56097
HG03052	MSL	HG03084	MSL	Non-carrier	Carrier	2994	7347	27280247	27287594	179	2.55049
HG03267	ESN	NA19327	LWK	Non-carrier	Carrier	3075	5862	27281732	27287594	142	2.49921
HG03052	MSL	HG02716	GWD	Non-carrier	Carrier	3026	5862	27281732	27287594	142	2.45451
HG03052	MSL	HG01936	PEL	Non-carrier	Carrier	2948	5862	27281732	27287594	142	2.39469
HG03052	MSL	HG03052	MSL	Non-carrier	Carrier	3091	5862	27281732	27287594	142	2.31044
HG03120	ESN	HG01936	PEL	Non-carrier	Carrier	3069	5862	27281732	27287594	142	2.28529
HG03476	MSL	NA20318	ASW	Non-carrier	Carrier	2765	7347	27280247	27287594	179	2.22971
HG03476	MSL	HG01200	PUR	Non-carrier	Carrier	2974	5862	27281732	27287594	142	2.20497
HG03052	MSL	HG03120	ESN	Non-carrier	Carrier	2907	5862	27281732	27287594	142	2.20113
HG03168	ESN	HG03084	MSL	Non-carrier	Carrier	2794	6792	27279948	27286740	157	2.17705
NA19434	LWK	HG03084	MSL	Non-carrier	Carrier	2707	5862	27281732	27287594	142	2.09301
HG03476	MSL	NA19434	LWK	Non-carrier	Carrier	2636	10064	27280247	27290311	235	2.06578
NA19327	LWK	NA19327	LWK	Non-carrier	Carrier	3107	5862	27281732	27287594	142	2.05401
HG03052	MSL	HG03157	ESN	Non-carrier	Carrier	2829	5862	27281732	27287594	142	2.04599
HG02716	GWD	HG01936	PEL	Non-carrier	Carrier	2715	5862	27281732	27287594	142	2.02273
HG03267	ESN	HG01936	PEL	Non-carrier	Carrier	2607	5862	27281732	27287594	142	2.0108
NA19434	LWK	HG03120	ESN	Non-carrier	Carrier	2758	7347	27280247	27287594	179	1.98243
HG03168	ESN	HG03120	ESN	Non-carrier	Carrier	3099	5008	27281732	27286740	114	1.88711
HG02716	GWD	HG02716	GWD	Non-carrier	Carrier	2635	5862	27281732	27287594	142	1.87491
HG03052	MSL	NA19030	LWK	Non-carrier	Carrier	2936	5862	27281732	27287594	142	1.85742
HG03168	ESN	HG01936	PEL	Non-carrier	Carrier	2876	5008	27281732	27286740	114	1.84032
NA19327	LWK	HG02716	GWD	Non-carrier	Carrier	2759	5862	27281732	27287594	142	1.82346
HG03120	ESN	HG03084	MSL	Non-carrier	Carrier	2593	6384	27281210	27287594	160	1.80552
NA19327	LWK	HG01936	PEL	Non-carrier	Carrier	2745	5862	27281732	27287594	142	1.80354
HG03052	MSL	NA19327	LWK	Non-carrier	Carrier	2930	5862	27281732	27287594	142	1.7966
HG03267	ESN	HG02716	GWD	Non-carrier	Carrier	2683	5862	27281732	27287594	142	1.76112
HG03267	ESN	HG03084	MSL	Non-carrier	Carrier	2485	7646	27279948	27287594	185	1.74175
HG03168	ESN	NA19397	LWK	Non-carrier	Carrier	2901	5008	27281732	27286740	114	1.71239
NA19327	LWK	HG03120	ESN	Non-carrier	Carrier	2712	5862	27281732	27287594	142	1.65171
HG03267	ESN	NA19397	LWK	Non-carrier	Carrier	2664	5862	27281732	27287594	142	1.64417
HG03511	ESN	NA19434	LWK	Non-carrier	Carrier	3143	3894	27281155	27285049	99	1.61825
NA19327	LWK	HG03157	ESN	Non-carrier	Carrier	2732	5862	27281732	27287594	142	1.59018
HG03168	ESN	HG01200	PUR	Non-carrier	Carrier	2956	5008	27281732	27286740	114	1.5823
NA19397	LWK	HG03084	MSL	Non-carrier	Carrier	2740	5150	27279948	27285098	123	1.57712
HG01498	CLM	NA19030	LWK	Non-carrier	Carrier	2624	5008	27281732	27286740	114	1.52574
HG03267	ESN	NA19030	LWK	Non-carrier	Carrier	2601	5862	27281732	27287594	142	1.50701
HG03168	ESN	HG02716	GWD	Non-carrier	Carrier	2826	5008	27281732	27286740	114	1.48485
HG03168	ESN	NA19327	LWK	Non-carrier	Carrier	3126	5008	27281732	27286740	114	1.45042
HG03267	ESN	HG03157	ESN	Non-carrier	Carrier	2534	5862	27281732	27287594	142	1.4391
HG03168	ESN	HG03052	MSL	Non-carrier	Carrier	2887	5008	27281732	27286740	114	1.40163
HG01498	CLM	NA20318	ASW	Non-carrier	Carrier	2217	6792	27279948	27286740	157	1.34305
HG03267	ESN	HG03052	MSL	Non-carrier	Carrier	2450	5862	27281732	27287594	142	1.31688
HG03511	ESN	NA20318	ASW	Non-carrier	Carrier	2832	3894	27281155	27285049	99	1.30434
HG03511	ESN	HG03084	MSL	Non-carrier	Carrier	2805	3894	27281155	27285049	99	1.22744
NA19397	LWK	NA19397	LWK	Non-carrier	Carrier	3139	3366	27281732	27285098	80	1.21762
HG03511	ESN	HG03476	MSL	Non-carrier	Carrier	3138	3317	27281732	27285049	78	1.18795
HG01498	CLM	HG02716	GWD	Non-carrier	Carrier	2578	5008	27281732	27286740	114	1.18779
HG03052	MSL	HG01498	CLM	Non-carrier	Carrier	2992	3366	27281732	27285098	80	1.17518
HG01498	CLM	HG03120	ESN	Non-carrier	Carrier	2369	5008	27281732	27286740	114	1.17391
HG03120	ESN	HG02716	GWD	Non-carrier	Carrier	2401	5862	27281732	27287594	142	1.14324
HG01498	CLM	HG03157	ESN	Non-carrier	Carrier	2471	5008	27281732	27286740	114	1.14301
NA19434	LWK	HG01889	ACB	Non-carrier	Carrier	3078	3162	27280990	27284152	77	1.13569
HG03511	ESN	HG01498	CLM	Non-carrier	Carrier	2937	3317	27281732	27285049	78	1.10287
NA19107	YRI	HG03168	ESN	Non-carrier	Carrier	2626	4379	27283215	27287594	110	1.08471
HG03168	ESN	HG03157	ESN	Non-carrier	Carrier	2681	5008	27281732	27286740	114	1.04806
HG01498	CLM	NA19397	LWK	Non-carrier	Carrier	2597	5008	27281732	27286740	114	1.04446
HG03168	ESN	HG01498	CLM	Non-carrier	Carrier	2846	3366	27281732	27285098	80	1.01586
HG03511	ESN	NA19030	LWK	Non-carrier	Carrier	2901	3317	27281732	27285049	78	0.962413
NA19397	LWK	NA19030	LWK	Non-carrier	Carrier	2786	3366	27281732	27285098	80	0.962293
HG03511	ESN	NA19397	LWK	Non-carrier	Carrier	2914	3317	27281732	27285049	78	0.952791
HG01936	PEL	HG01936	PEL	Non-carrier	Carrier	2700	3366	27281732	27285098	80	0.896706
HG01498	CLM	HG01936	PEL	Non-carrier	Carrier	2342	5008	27281732	27286740	114	0.883026
HG03267	ESN	HG03120	ESN	Non-carrier	Carrier	2248	5862	27281732	27287594	142	0.878561
HG03511	ESN	NA19327	LWK	Non-carrier	Carrier	2967	3317	27281732	27285049	78	0.874319
HG03511	ESN	HG01936	PEL	Non-carrier	Carrier	2821	3317	27281732	27285049	78	0.872868
HG03168	ESN	NA19030	LWK	Non-carrier	Carrier	2598	5008	27281732	27286740	114	0.861082
NA19397	LWK	HG01200	PUR	Non-carrier	Carrier	2908	3366	27281732	27285098	80	0.854902
HG03267	ESN	HG01498	CLM	Non-carrier	Carrier	2575	3366	27281732	27285098	80	0.852159
HG01498	CLM	NA19327	LWK	Non-carrier	Carrier	2382	5008	27281732	27286740	114	0.848538
HG03476	MSL	HG01498	CLM	Non-carrier	Carrier	2662	3366	27281732	27285098	80	0.816569
NA19397	LWK	HG01936	PEL	Non-carrier	Carrier	2646	3366	27281732	27285098	80	0.806975
HG03511	ESN	HG03052	MSL	Non-carrier	Carrier	2946	3317	27281732	27285049	78	0.803038
HG01498	CLM	HG01200	PUR	Non-carrier	Carrier	2074	5008	27281732	27286740	114	0.789818
NA19397	LWK	NA19327	LWK	Non-carrier	Carrier	2714	3366	27281732	27285098	80	0.788862
HG03511	ESN	HG01200	PUR	Non-carrier	Carrier	2653	3317	27281732	27285049	78	0.775468
HG03511	ESN	HG03120	ESN	Non-carrier	Carrier	2640	3317	27281732	27285049	78	0.745978
HG03511	ESN	HG03267	ESN	Non-carrier	Carrier	2769	3317	27281732	27285049	78	0.740235
HG03511	ESN	HG03157	ESN	Non-carrier	Carrier	2638	3317	27281732	27285049	78	0.688292
HG03168	ESN	HG01889	ACB	Non-carrier	Carrier	3177	2420	27281732	27284152	51	0.628107
NA19397	LWK	HG03120	ESN	Non-carrier	Carrier	2461	3366	27281732	27285098	80	0.626262
HG01200	PUR	HG01200	PUR	Non-carrier	Carrier	2312	3366	27281732	27285098	80	0.606498
HG03476	MSL	HG03168	ESN	Non-carrier	Carrier	2858	2649	27281732	27284381	63	0.565093
HG03511	ESN	HG03168	ESN	Non-carrier	Carrier	2751	2649	27281732	27284381	63	0.560834
HG01936	PEL	HG01200	PUR	Non-carrier	Carrier	2252	3366	27281732	27285098	80	0.535351
NA19397	LWK	HG03157	ESN	Non-carrier	Carrier	2345	3366	27281732	27285098	80	0.508758
HG03052	MSL	HG01889	ACB	Non-carrier	Carrier	3085	2420	27281732	27284152	51	0.489006
HG03511	ESN	HG02716	GWD	Non-carrier	Carrier	2359	3317	27281732	27285049	78	0.478168
HG03476	MSL	HG01889	ACB	Non-carrier	Carrier	2909	2420	27281732	27284152	51	0.460435
HG02716	GWD	HG01889	ACB	Non-carrier	Carrier	2936	2420	27281732	27284152	51	0.417516
HG03120	ESN	HG01889	ACB	Non-carrier	Carrier	2770	2420	27281732	27284152	51	0.396259
NA19397	LWK	HG02716	GWD	Non-carrier	Carrier	2166	3366	27281732	27285098	80	0.358964
HG01498	CLM	HG01498	CLM	Non-carrier	Carrier	2068	3366	27281732	27285098	80	0.343515
HG01936	PEL	HG01889	ACB	Non-carrier	Carrier	2707	2420	27281732	27284152	51	0.339799
HG03511	ESN	HG01889	ACB	Non-carrier	Carrier	2940	2420	27281732	27284152	51	0.336054
NA19327	LWK	HG01889	ACB	Non-carrier	Carrier	2800	2420	27281732	27284152	51	0.325203
NA19397	LWK	HG01889	ACB	Non-carrier	Carrier	2831	2420	27281732	27284152	51	0.295575
HG03267	ESN	HG03168	ESN	Non-carrier	Carrier	2367	2649	27281732	27284381	63	0.271642
NA20318	ASW	NA19030	LWK	Non-carrier	Carrier	3001	1444	27283654	27285098	40	0.268135
HG01498	CLM	HG01889	ACB	Non-carrier	Carrier	2623	2420	27281732	27284152	51	0.262661
NA20318	ASW	NA19434	LWK	Non-carrier	Carrier	2987	1444	27283654	27285098	40	0.235907
NA20318	ASW	HG03084	MSL	Non-carrier	Carrier	2917	1444	27283654	27285098	40	0.232368
NA20318	ASW	NA19327	LWK	Non-carrier	Carrier	2977	1444	27283654	27285098	40	0.223172
NA20318	ASW	NA20318	ASW	Non-carrier	Carrier	2808	1444	27283654	27285098	40	0.190814
HG03267	ESN	HG01889	ACB	Non-carrier	Carrier	2482	2420	27281732	27284152	51	0.189381
NA20318	ASW	NA19397	LWK	Non-carrier	Carrier	2748	1444	27283654	27285098	40	0.171194
HG03084	MSL	HG02716	GWD	Non-carrier	Carrier	3413	1166	27283215	27284381	31	0.154301
NA20318	ASW	HG01200	PUR	Non-carrier	Carrier	2667	1444	27283654	27285098	40	0.144554
HG03084	MSL	HG01936	PEL	Non-carrier	Carrier	3261	1166	27283215	27284381	31	0.144416
NA20318	ASW	HG01936	PEL	Non-carrier	Carrier	2561	1444	27283654	27285098	40	0.119487
HG03084	MSL	HG01200	PUR	Non-carrier	Carrier	3191	1166	27283215	27284381	31	0.0929708
NA19107	YRI	NA19434	LWK	Non-carrier	Carrier	3002	1166	27283215	27284381	31	0.0882201
NA19107	YRI	HG03476	MSL	Non-carrier	Carrier	3075	1166	27283215	27284381	31	0.0863884
NA20318	ASW	HG03120	ESN	Non-carrier	Carrier	2476	1444	27283654	27285098	40	0.0815689
NA19107	YRI	NA19327	LWK	Non-carrier	Carrier	2954	1166	27283215	27284381	31	0.0503058
NA20318	ASW	HG02716	GWD	Non-carrier	Carrier	2335	1444	27283654	27285098	40	0.046105
NA20318	ASW	HG03157	ESN	Non-carrier	Carrier	2290	1444	27283654	27285098	40	0.0342055
NA19107	YRI	HG01200	PUR	Non-carrier	Carrier	2890	1166	27283215	27284381	31	0.0329094
NA19030	LWK	HG03084	MSL	Non-carrier	Carrier	2850	1166	27283215	27284381	31	0.0318375
NA19030	LWK	HG01936	PEL	Non-carrier	Carrier	2804	1166	27283215	27284381	31	0.0317618
HG01889	ACB	HG01200	PUR	Non-carrier	Carrier	2774	1166	27283215	27284381	31	0.017352
HG03157	ESN	HG03084	MSL	Non-carrier	Carrier	2741	1166	27283215	27284381	31	0.0171078
NA19107	YRI	HG03052	MSL	Non-carrier	Carrier	2769	1166	27283215	27284381	31	0.0170819
NA19107	YRI	NA19397	LWK	Non-carrier	Carrier	2803	1166	27283215	27284381	31	0.0170692
NA19030	LWK	HG01200	PUR	Non-carrier	Carrier	2788	1166	27283215	27284381	31	0.0152319
HG03157	ESN	HG01200	PUR	Non-carrier	Carrier	2649	1166	27283215	27284381	31	0
NA19107	YRI	NA19030	LWK	Non-carrier	Carrier	2696	1166	27283215	27284381	31	0
NA19030	LWK	HG03157	ESN	Non-carrier	Carrier	2607	1166	27283215	27284381	31	-0.0135651
NA19107	YRI	NA20318	ASW	Non-carrier	Carrier	2605	1166	27283215	27284381	31	-0.0153956
HG03157	ESN	HG03120	ESN	Non-carrier	Carrier	2606	1166	27283215	27284381	31	-0.0158169
NA19107	YRI	HG03084	MSL	Non-carrier	Carrier	2486	1166	27283215	27284381	31	-0.0191122
NA19030	LWK	HG02716	GWD	Non-carrier	Carrier	2518	1166	27283215	27284381	31	-0.0256431
HG03157	ESN	HG02716	GWD	Non-carrier	Carrier	2487	1166	27283215	27284381	31	-0.0306666
NA19107	YRI	HG01498	CLM	Non-carrier	Carrier	2528	1166	27283215	27284381	31	-0.0310631
NA19030	LWK	HG03120	ESN	Non-carrier	Carrier	2471	1166	27283215	27284381	31	-0.0354869
NA19107	YRI	HG03267	ESN	Non-carrier	Carrier	2428	1166	27283215	27284381	31	-0.0382266
NA19107	YRI	HG02716	GWD	Non-carrier	Carrier	2450	1166	27283215	27284381	31	-0.0396151
NA19107	YRI	HG03511	ESN	Non-carrier	Carrier	2476	1166	27283215	27284381	31	-0.0412968
NA19107	YRI	HG01936	PEL	Non-carrier	Carrier	2404	1166	27283215	27284381	31	-0.0458587
NA19107	YRI	HG03120	ESN	Non-carrier	Carrier	2435	1166	27283215	27284381	31	-0.0465514
NA19107	YRI	NA19107	YRI	Non-carrier	Carrier	2044	1166	27283215	27284381	31	-0.0613153
HG03157	ESN	HG01936	PEL	Non-carrier	Carrier	2337	1166	27283215	27284381	31	-0.0618697
NA19107	YRI	HG03157	ESN	Non-carrier	Carrier	2247	1166	27283215	27284381	31	-0.0680107
HG03084	MSL	HG01889	ACB	Non-carrier	Carrier	3400	937	27283215	27284152	19	-0.110872
HG03157	ESN	HG01889	ACB	Non-carrier	Carrier	2744	937	27283215	27284152	19	-0.125627
NA19030	LWK	HG01889	ACB	Non-carrier	Carrier	2957	937	27283215	27284152	19	-0.149937
NA19107	YRI	HG01889	ACB	Non-carrier	Carrier	2945	937	27283215	27284152	19	-0.152606
NA20318	ASW	HG01889	ACB	Non-carrier	Carrier	3050	498	27283654	27284152	11	-0.272608
NA19030	LWK	HG03084	MSL	Non-carrier	Non-carrier	3241	52414	27281732	27334146	1155	22.4168
HG03267	ESN	NA19327	LWK	Non-carrier	Non-carrier	3026	22021	27268290	27290311	553	11.577
HG03052	MSL	NA19434	LWK	Non-carrier	Non-carrier	2923	26907	27281732	27308639	545	10.6758
NA19107	YRI	HG03157	ESN	Non-carrier	Non-carrier	2331	38113	27280843	27318956	807	10.5127
HG03168	ESN	NA19397	LWK	Non-carrier	Non-carrier	2950	17486	27267612	27285098	451	7.9978
HG03120	ESN	HG02716	GWD	Non-carrier	Non-carrier	2868	22315	27281210	27303525	430	7.04889
HG03267	ESN	HG03168	ESN	Non-carrier	Non-carrier	3081	13359	27273381	27286740	319	6.43818
NA19327	LWK	HG02716	GWD	Non-carrier	Non-carrier	2692	16930	27273381	27290311	403	5.92837
HG03168	ESN	HG01498	CLM	Non-carrier	Non-carrier	2836	17076	27279948	27297024	297	5.11757
HG03052	MSL	HG03120	ESN	Non-carrier	Non-carrier	3177	9755	27281210	27290965	250	4.99548
NA19397	LWK	HG02716	GWD	Non-carrier	Non-carrier	2565	14088	27271010	27285098	343	4.94378
HG03052	MSL	NA19327	LWK	Non-carrier	Non-carrier	3117	10064	27280247	27290311	235	4.75562
HG03168	ESN	HG02716	GWD	Non-carrier	Non-carrier	2551	15730	27271010	27286740	377	4.6856
HG03267	ESN	NA19397	LWK	Non-carrier	Non-carrier	2771	11717	27273381	27285098	285	4.60715
NA19434	LWK	HG03120	ESN	Non-carrier	Non-carrier	2824	9233	27281732	27290965	232	4.58393
NA19397	LWK	NA19327	LWK	Non-carrier	Non-carrier	2849	11717	27273381	27285098	285	4.32174
HG03267	ESN	HG03120	ESN	Non-carrier	Non-carrier	2820	12688	27281210	27293898	259	3.89055
HG03267	ESN	NA19434	LWK	Non-carrier	Non-carrier	2860	9233	27281732	27290965	232	3.84862
HG03157	ESN	HG01889	ACB	Non-carrier	Non-carrier	3011	9115	27281297	27290412	218	3.81548
HG03168	ESN	NA19327	LWK	Non-carrier	Non-carrier	2593	13359	27273381	27286740	319	3.77735
NA19030	LWK	HG01889	ACB	Non-carrier	Non-carrier	2648	11017	27279948	27290965	275	3.74412
HG03267	ESN	HG03052	MSL	Non-carrier	Non-carrier	2713	10718	27280247	27290965	269	3.74337
HG03052	MSL	HG02716	GWD	Non-carrier	Non-carrier	2877	10718	27280247	27290965	269	3.73416
NA19434	LWK	HG02716	GWD	Non-carrier	Non-carrier	2746	9233	27281732	27290965	232	3.5832
HG03157	ESN	HG03084	MSL	Non-carrier	Non-carrier	3186	8680	27281732	27290412	203	3.43777
HG03267	ESN	HG02716	GWD	Non-carrier	Non-carrier	2104	20517	27273381	27293898	446	3.23353
HG03476	MSL	NA19327	LWK	Non-carrier	Non-carrier	3117	7347	27280247	27287594	179	3.21765
NA19107	YRI	HG01889	ACB	Non-carrier	Non-carrier	2860	9115	27281297	27290412	218	3.21053
NA19030	LWK	HG03157	ESN	Non-carrier	Non-carrier	2763	9115	27281297	27290412	218	3.00064
NA19327	LWK	HG03120	ESN	Non-carrier	Non-carrier	2744	9101	27281210	27290311	216	2.8454
NA19107	YRI	HG03084	MSL	Non-carrier	Non-carrier	2913	8680	27281732	27290412	203	2.77932
HG03084	MSL	HG01889	ACB	Non-carrier	Non-carrier	2921	9233	27281732	27290965	232	2.72648
HG03476	MSL	HG03168	ESN	Non-carrier	Non-carrier	2992	6493	27280247	27286740	151	2.69704
HG03476	MSL	HG03052	MSL	Non-carrier	Non-carrier	2902	8593	27279001	27287594	208	2.68111
NA19397	LWK	HG01936	PEL	Non-carrier	Non-carrier	2588	10232	27280079	27290311	237	2.65346
HG03168	ESN	HG03052	MSL	Non-carrier	Non-carrier	3208	6493	27280247	27286740	151	2.56629
NA19397	LWK	HG01200	PUR	Non-carrier	Non-carrier	2662	7646	27279948	27287594	185	2.53844
NA19107	YRI	NA19030	LWK	Non-carrier	Non-carrier	2556	9115	27281297	27290412	218	2.44335
NA19434	LWK	NA19327	LWK	Non-carrier	Non-carrier	2570	8579	27281732	27290311	198	2.40547
HG03476	MSL	HG02716	GWD	Non-carrier	Non-carrier	2673	7347	27280247	27287594	179	2.36316
HG03476	MSL	HG03120	ESN	Non-carrier	Non-carrier	2951	6384	27281210	27287594	160	2.23117
HG01498	CLM	NA19327	LWK	Non-carrier	Non-carrier	2737	6792	27279948	27286740	157	2.22557
HG01936	PEL	HG01200	PUR	Non-carrier	Non-carrier	2416	7515	27280079	27287594	181	2.17116
HG03476	MSL	NA19434	LWK	Non-carrier	Non-carrier	2733	5862	27281732	27287594	142	2.09249
HG03476	MSL	HG03267	ESN	Non-carrier	Non-carrier	2627	7347	27280247	27287594	179	1.96682
HG03267	ESN	HG01498	CLM	Non-carrier	Non-carrier	2585	6792	27279948	27286740	157	1.93676
HG03052	MSL	HG01498	CLM	Non-carrier	Non-carrier	2746	6493	27280247	27286740	151	1.90052
HG03052	MSL	NA19397	LWK	Non-carrier	Non-carrier	3042	4851	27280247	27285098	117	1.84865
HG01498	CLM	HG03120	ESN	Non-carrier	Non-carrier	2759	5530	27281210	27286740	132	1.77593
HG03168	ESN	HG01200	PUR	Non-carrier	Non-carrier	2972	5150	27279948	27285098	123	1.7468
HG01498	CLM	HG02716	GWD	Non-carrier	Non-carrier	2379	6792	27279948	27286740	157	1.74262
HG03052	MSL	HG01936	PEL	Non-carrier	Non-carrier	2872	4851	27280247	27285098	117	1.74133
HG03267	ESN	HG01200	PUR	Non-carrier	Non-carrier	2683	5150	27279948	27285098	123	1.70283
HG03476	MSL	HG01200	PUR	Non-carrier	Non-carrier	2862	4851	27280247	27285098	117	1.67942
HG03476	MSL	HG01936	PEL	Non-carrier	Non-carrier	2916	4851	27280247	27285098	117	1.65776
HG03511	ESN	HG03052	MSL	Non-carrier	Non-carrier	3081	3894	27281155	27285049	99	1.64621
HG03511	ESN	HG03476	MSL	Non-carrier	Non-carrier	3033	3894	27281155	27285049	99	1.61794
HG02716	GWD	HG01200	PUR	Non-carrier	Non-carrier	2759	5150	27279948	27285098	123	1.60732
HG01498	CLM	HG01200	PUR	Non-carrier	Non-carrier	2302	7186	27277912	27285098	174	1.60086
NA19327	LWK	HG01936	PEL	Non-carrier	Non-carrier	2713	5019	27280079	27285098	119	1.58499
HG01498	CLM	NA19434	LWK	Non-carrier	Non-carrier	2685	5008	27281732	27286740	114	1.55243
HG03168	ESN	NA19434	LWK	Non-carrier	Non-carrier	2855	5008	27281732	27286740	114	1.55092
HG03476	MSL	NA19397	LWK	Non-carrier	Non-carrier	2810	4851	27280247	27285098	117	1.52975
HG03168	ESN	HG01936	PEL	Non-carrier	Non-carrier	2668	5019	27280079	27285098	119	1.49445
NA19327	LWK	HG01200	PUR	Non-carrier	Non-carrier	2879	5150	27279948	27285098	123	1.47623
HG03168	ESN	HG03120	ESN	Non-carrier	Non-carrier	2767	5530	27281210	27286740	132	1.45293
HG03476	MSL	HG01498	CLM	Non-carrier	Non-carrier	2478	6493	27280247	27286740	151	1.44823
HG03052	MSL	HG01200	PUR	Non-carrier	Non-carrier	2698	4851	27280247	27285098	117	1.41819
HG01498	CLM	NA19397	LWK	Non-carrier	Non-carrier	2496	5150	27279948	27285098	123	1.34691
HG03120	ESN	HG01200	PUR	Non-carrier	Non-carrier	2895	3888	27281210	27285098	98	1.32852
HG03120	ESN	HG01936	PEL	Non-carrier	Non-carrier	2707	3888	27281210	27285098	98	1.29949
HG03511	ESN	NA19327	LWK	Non-carrier	Non-carrier	2856	3894	27281155	27285049	99	1.28871
NA19397	LWK	HG03120	ESN	Non-carrier	Non-carrier	2725	3888	27281210	27285098	98	1.25968
HG03511	ESN	HG03267	ESN	Non-carrier	Non-carrier	2752	3894	27281155	27285049	99	1.17587
HG03511	ESN	NA19397	LWK	Non-carrier	Non-carrier	2685	3894	27281155	27285049	99	1.14149
HG02716	GWD	HG01936	PEL	Non-carrier	Non-carrier	2239	5019	27280079	27285098	119	1.13383
HG03511	ESN	HG01200	PUR	Non-carrier	Non-carrier	2841	3894	27281155	27285049	99	1.13326
HG03511	ESN	HG02716	GWD	Non-carrier	Non-carrier	2734	3894	27281155	27285049	99	1.10661
NA19434	LWK	NA19397	LWK	Non-carrier	Non-carrier	3011	3366	27281732	27285098	80	1.0963
HG03267	ESN	HG01936	PEL	Non-carrier	Non-carrier	2451	5019	27280079	27285098	119	1.08915
HG03511	ESN	HG03168	ESN	Non-carrier	Non-carrier	2779	3894	27281155	27285049	99	1.0397
HG03511	ESN	HG03120	ESN	Non-carrier	Non-carrier	2794	3839	27281210	27285049	96	1.02492
HG03511	ESN	NA19434	LWK	Non-carrier	Non-carrier	2866	3317	27281732	27285049	78	1.02129
HG03511	ESN	HG01498	CLM	Non-carrier	Non-carrier	2451	3894	27281155	27285049	99	0.978479
NA19434	LWK	HG01200	PUR	Non-carrier	Non-carrier	2771	3366	27281732	27285098	80	0.897723
NA20318	ASW	HG01200	PUR	Non-carrier	Non-carrier	2561	3507	27283654	27287161	91	0.846137
NA20318	ASW	HG01936	PEL	Non-carrier	Non-carrier	2511	3507	27283654	27287161	91	0.83732
HG03511	ESN	HG01936	PEL	Non-carrier	Non-carrier	2495	3894	27281155	27285049	99	0.809558
NA19434	LWK	HG01936	PEL	Non-carrier	Non-carrier	2573	3366	27281732	27285098	80	0.721209
NA20318	ASW	NA19397	LWK	Non-carrier	Non-carrier	2477	3507	27283654	27287161	91	0.639763
HG01498	CLM	HG01936	PEL	Non-carrier	Non-carrier	2050	5019	27280079	27285098	119	0.590043
HG03476	MSL	NA20318	ASW	Non-carrier	Non-carrier	3065	1444	27283654	27285098	40	0.269915
HG03168	ESN	NA20318	ASW	Non-carrier	Non-carrier	2943	1444	27283654	27285098	40	0.233148
HG03052	MSL	NA20318	ASW	Non-carrier	Non-carrier	2817	1444	27283654	27285098	40	0.195399
HG03267	ESN	NA20318	ASW	Non-carrier	Non-carrier	2822	1444	27283654	27285098	40	0.182145
NA20318	ASW	HG03120	ESN	Non-carrier	Non-carrier	2886	1444	27283654	27285098	40	0.17692
HG03511	ESN	HG03084	MSL	Non-carrier	Non-carrier	3352	1166	27283215	27284381	31	0.168033
NA20318	ASW	NA19434	LWK	Non-carrier	Non-carrier	2720	1444	27283654	27285098	40	0.160892
NA20318	ASW	HG02716	GWD	Non-carrier	Non-carrier	2728	1444	27283654	27285098	40	0.160039
NA20318	ASW	NA19327	LWK	Non-carrier	Non-carrier	2778	1444	27283654	27285098	40	0.157834
NA19327	LWK	HG03084	MSL	Non-carrier	Non-carrier	3304	1166	27283215	27284381	31	0.145225
HG03120	ESN	HG03084	MSL	Non-carrier	Non-carrier	3232	1166	27283215	27284381	31	0.133988
NA19397	LWK	HG03084	MSL	Non-carrier	Non-carrier	3249	1166	27283215	27284381	31	0.13151
HG01498	CLM	NA20318	ASW	Non-carrier	Non-carrier	2665	1444	27283654	27285098	40	0.127505
HG03052	MSL	HG03084	MSL	Non-carrier	Non-carrier	3251	1166	27283215	27284381	31	0.123501
HG03476	MSL	HG03084	MSL	Non-carrier	Non-carrier	3267	1166	27283215	27284381	31	0.112246
HG03120	ESN	HG01889	ACB	Non-carrier	Non-carrier	3153	1166	27283215	27284381	31	0.108675
NA19434	LWK	HG03084	MSL	Non-carrier	Non-carrier	3192	1166	27283215	27284381	31	0.0885556
HG03511	ESN	NA20318	ASW	Non-carrier	Non-carrier	2570	1395	27283654	27285049	38	0.0851032
NA19327	LWK	HG01889	ACB	Non-carrier	Non-carrier	3077	1166	27283215	27284381	31	0.0826633
HG01498	CLM	HG03084	MSL	Non-carrier	Non-carrier	3049	1166	27283215	27284381	31	0.0754942
NA19434	LWK	HG01889	ACB	Non-carrier	Non-carrier	3055	1166	27283215	27284381	31	0.0714138
HG03084	MSL	HG01200	PUR	Non-carrier	Non-carrier	3003	1166	27283215	27284381	31	0.0708711
HG03267	ESN	HG03084	MSL	Non-carrier	Non-carrier	3002	1166	27283215	27284381	31	0.0699517
HG03168	ESN	HG03084	MSL	Non-carrier	Non-carrier	3091	1166	27283215	27284381	31	0.0652893
HG03476	MSL	HG01889	ACB	Non-carrier	Non-carrier	3036	1166	27283215	27284381	31	0.0652753
HG03168	ESN	HG01889	ACB	Non-carrier	Non-carrier	2942	1166	27283215	27284381	31	0.0620007
NA19107	YRI	HG03476	MSL	Non-carrier	Non-carrier	2962	1166	27283215	27284381	31	0.0615699
NA19107	YRI	NA19327	LWK	Non-carrier	Non-carrier	2833	1166	27283215	27284381	31	0.0599041
HG03052	MSL	HG03157	ESN	Non-carrier	Non-carrier	2917	1166	27283215	27284381	31	0.0595496
NA19030	LWK	HG03120	ESN	Non-carrier	Non-carrier	2927	1166	27283215	27284381	31	0.055969
HG03168	ESN	NA19030	LWK	Non-carrier	Non-carrier	2986	1166	27283215	27284381	31	0.0534375
HG03267	ESN	HG01889	ACB	Non-carrier	Non-carrier	2947	1166	27283215	27284381	31	0.0528943
HG03052	MSL	HG01889	ACB	Non-carrier	Non-carrier	2976	1166	27283215	27284381	31	0.0498503
HG03084	MSL	HG02716	GWD	Non-carrier	Non-carrier	2902	1166	27283215	27284381	31	0.047263
NA19327	LWK	HG03157	ESN	Non-carrier	Non-carrier	2894	1166	27283215	27284381	31	0.041327
HG03476	MSL	HG03157	ESN	Non-carrier	Non-carrier	2851	1166	27283215	27284381	31	0.0387236
HG03157	ESN	HG03120	ESN	Non-carrier	Non-carrier	2830	1166	27283215	27284381	31	0.0372588
HG03157	ESN	HG01200	PUR	Non-carrier	Non-carrier	2795	1166	27283215	27284381	31	0.0371369
HG01936	PEL	HG01889	ACB	Non-carrier	Non-carrier	2888	1166	27283215	27284381	31	0.0356318
NA19030	LWK	HG01200	PUR	Non-carrier	Non-carrier	2864	1166	27283215	27284381	31	0.0333906
HG03511	ESN	HG01889	ACB	Non-carrier	Non-carrier	2885	1166	27283215	27284381	31	0.0322034
NA19434	LWK	NA19030	LWK	Non-carrier	Non-carrier	2833	1166	27283215	27284381	31	0.0278753
HG03052	MSL	NA19030	LWK	Non-carrier	Non-carrier	2824	1166	27283215	27284381	31	0.0267803
NA19434	LWK	HG03157	ESN	Non-carrier	Non-carrier	2796	1166	27283215	27284381	31	0.0207697
HG01498	CLM	HG01889	ACB	Non-carrier	Non-carrier	2726	1166	27283215	27284381	31	0.0191153
NA19107	YRI	HG01200	PUR	Non-carrier	Non-carrier	2722	1166	27283215	27284381	31	0.0191071
NA19107	YRI	NA19434	LWK	Non-carrier	Non-carrier	2785	1166	27283215	27284381	31	0.0188619
HG03511	ESN	NA19030	LWK	Non-carrier	Non-carrier	2745	1166	27283215	27284381	31	0.0185409
HG01889	ACB	HG01200	PUR	Non-carrier	Non-carrier	2756	1166	27283215	27284381	31	0.0178728
NA19107	YRI	HG03511	ESN	Non-carrier	Non-carrier	2751	1166	27283215	27284381	31	0.017169
NA19030	LWK	HG01936	PEL	Non-carrier	Non-carrier	2748	1166	27283215	27284381	31	0.0153386
NA19397	LWK	HG01889	ACB	Non-carrier	Non-carrier	2786	1166	27283215	27284381	31	0.0153043
HG03267	ESN	NA19030	LWK	Non-carrier	Non-carrier	2717	1166	27283215	27284381	31	0.0147221
NA19107	YRI	HG03120	ESN	Non-carrier	Non-carrier	2735	1166	27283215	27284381	31	0.0146541
HG03084	MSL	HG01936	PEL	Non-carrier	Non-carrier	2721	1166	27283215	27284381	31	0.0139688
HG03476	MSL	NA19030	LWK	Non-carrier	Non-carrier	2718	1166	27283215	27284381	31	0.0138029
HG02716	GWD	HG01889	ACB	Non-carrier	Non-carrier	2679	1166	27283215	27284381	31	0
NA19030	LWK	HG02716	GWD	Non-carrier	Non-carrier	2635	1166	27283215	27284381	31	0
HG03168	ESN	HG03157	ESN	Non-carrier	Non-carrier	2701	1166	27283215	27284381	31	0
NA19327	LWK	NA19030	LWK	Non-carrier	Non-carrier	2655	1166	27283215	27284381	31	0
NA19107	YRI	NA19397	LWK	Non-carrier	Non-carrier	2648	1166	27283215	27284381	31	0
NA19107	YRI	HG03052	MSL	Non-carrier	Non-carrier	2716	1166	27283215	27284381	31	0
NA19107	YRI	HG03168	ESN	Non-carrier	Non-carrier	2698	1166	27283215	27284381	31	0
HG03511	ESN	HG03157	ESN	Non-carrier	Non-carrier	2618	1166	27283215	27284381	31	-0.0126448
HG01498	CLM	NA19030	LWK	Non-carrier	Non-carrier	2588	1166	27283215	27284381	31	-0.0134344
NA19397	LWK	HG03157	ESN	Non-carrier	Non-carrier	2635	1166	27283215	27284381	31	-0.0158851
HG03157	ESN	HG02716	GWD	Non-carrier	Non-carrier	2566	1166	27283215	27284381	31	-0.0159154
NA19107	YRI	HG01498	CLM	Non-carrier	Non-carrier	2532	1166	27283215	27284381	31	-0.0330966
HG03267	ESN	HG03157	ESN	Non-carrier	Non-carrier	2430	1166	27283215	27284381	31	-0.0404252
NA20318	ASW	HG03084	MSL	Non-carrier	Non-carrier	3252	727	27283654	27284381	23	-0.0413489
NA19107	YRI	HG03267	ESN	Non-carrier	Non-carrier	2255	1166	27283215	27284381	31	-0.0453915
HG03157	ESN	HG01936	PEL	Non-carrier	Non-carrier	2175	1166	27283215	27284381	31	-0.0576623
HG01498	CLM	HG03157	ESN	Non-carrier	Non-carrier	2241	1166	27283215	27284381	31	-0.0772929
NA19107	YRI	HG02716	GWD	Non-carrier	Non-carrier	2247	1166	27283215	27284381	31	-0.0792212
NA19107	YRI	HG01936	PEL	Non-carrier	Non-carrier	2156	1166	27283215	27284381	31	-0.0803812
NA19397	LWK	NA19030	LWK	Non-carrier	Non-carrier	2212	1166	27283215	27284381	31	-0.0826371
NA20318	ASW	NA19030	LWK	Non-carrier	Non-carrier	2767	727	27283654	27284381	23	-0.106526
NA20318	ASW	HG01889	ACB	Non-carrier	Non-carrier	2673	727	27283654	27284381	23	-0.128042
NA20318	ASW	HG03157	ESN	Non-carrier	Non-carrier	2672	727	27283654	27284381	23	-0.131986
NA19107	YRI	NA20318	ASW	Non-carrier	Non-carrier	2469	727	27283654	27284381	23	-0.158421

## Sheet: S8
Supplementary Table S8: Pairwise segment sharing for mutation E599K.
ID1	Pop1	ID2	Pop2	Chromosome copy for ID1	Chromosome copy for ID2	# shared segments	Size of the segment surrounding the variant of interest (in bp)	Start	End	#SNPS	Normalization Score
HG00325	FIN	HG00183	FIN	Carrier	Carrier	1534	227516	27178627	27406143	5996	20.1423
HG00339	FIN	HG00183	FIN	Carrier	Carrier	1611	107482	27279001	27386483	2543	13.5581
HG00339	FIN	HG00325	FIN	Carrier	Carrier	1589	107482	27279001	27386483	2543	10.7843
HG00339	FIN	HG00339	FIN	Carrier	Non-carrier	1400	33015	27279001	27312016	693	2.53231
HG00325	FIN	HG00183	FIN	Carrier	Non-carrier	1913	5978	27281183	27287161	150	1.02555
HG00339	FIN	HG00325	FIN	Carrier	Non-carrier	1968	5978	27281183	27287161	150	0.945811
HG00183	FIN	HG00183	FIN	Carrier	Non-carrier	2029	5978	27281183	27287161	150	0.912633
HG00339	FIN	HG00183	FIN	Carrier	Non-carrier	1854	5978	27281183	27287161	150	0.824286
HG00339	FIN	HG00183	FIN	Non-carrier	Carrier	1823	43264	27268752	27312016	969	3.91193
HG00325	FIN	HG00325	FIN	Non-carrier	Carrier	2365	5978	27281183	27287161	150	1.60653
HG00325	FIN	HG00183	FIN	Non-carrier	Carrier	2535	5978	27281183	27287161	150	1.36677
HG00339	FIN	HG00325	FIN	Non-carrier	Carrier	1019	43264	27268752	27312016	969	1.28778
HG00325	FIN	HG00183	FIN	Non-carrier	Non-carrier	2334	44010	27276336	27320346	941	7.679
HG00339	FIN	HG00325	FIN	Non-carrier	Non-carrier	2092	5978	27281183	27287161	150	1.1542
HG00339	FIN	HG00183	FIN	Non-carrier	Non-carrier	2024	5978	27281183	27287161	150	0.894858
